# Supplementary material for: Decision Maker Profiling Using Their Mental Behavior Pattern
Source: Front Psychol. 2021 Aug 18;12:667255. doi: 10.3389/fpsyg.2021.667255 (PMC8416518; doi:10.3389/fpsyg.2021.667255)
Supplement: Supplementary file 1 [file Data_Sheet_1.csv]

Timestamp	Name	Age	Profession	When having to make a decision, do you believe you will encounter any difficulties?	How would you rate this difficulty?	Are you a person in constant state of alert?	You are a person who recognizes your qualities and acts in a way that expresses the your feelings and behaviors?	Do you consider yourself a disciplined and organized person to take actions that lead to your goal?	Do you imagine that you have any difficulty in perceiving and acting when facing obstacles?	How much can you learn from your lived experiences?	In your opinion, does culture influence decision making?	PA	PR	PC
2020/03/28 8:17:15 PM GMT-3	1	66	Psicolgo	8	2	2	9	8	8	8	8	0.09428571428571429	0.07142857142857142	0.35428571428571437
2020/03/28 8:26:35 PM GMT-3	2	62	Assistente Social	1	8	1	3	2	3	4	8	0.2842857142857143	0.21428571428571427	0.11857142857142858
2020/03/29 7:45:01 AM GMT-3	3	43	Engenheiro	8	6	8	6	10	7	8	10	0.07142857142857142	0.3085714285714286	0.38
2020/03/29 10:59:01 AM GMT-3	4	61	Psicólogo	8	2	2	8	8	9	8	8	0.09428571428571429	0.07142857142857142	0.35428571428571426
2020/03/29 11:07:14 AM GMT-3	5	45	gerente de inovaç?o (farmaceutico)	7	7	7	9	9	9	10	10	0.03571428571428571	0.07142857142857142	0.6157142857142858
2020/03/29 11:07:59 AM GMT-3	6	35	Pastor	5	5	5	7	5	8	8	9	0.047142857142857146	0.19	0.3442857142857143
2020/03/29 11:09:07 AM GMT-3	7	39	Psicólogo	9	1	9	8	8	9	10	9	0.10714285714285714	0.07142857142857142	0.5328571428571428
2020/03/29 11:09:41 AM GMT-3	8	44	Advogada	3	8	9	6	3	1	10	10	0.29714285714285715	0.16571428571428573	0.38
2020/03/29 11:16:20 AM GMT-3	9	57	Consultora pedagogica mediadora PEI	8	4	7	9	9	9	10	6	0.03571428571428571	0.21428571428571427	0.52
2020/03/29 11:21:39 AM GMT-3	10	42	Médica	3	8	2	8	3	3	8	9	0.18857142857142858	0.14285714285714285	0.20142857142857146
2020/03/29 11:23:03 AM GMT-3	11	48	Autônoma designer de interiores	1	8	8	3	5	4	5	8	0.07142857142857142	0.7142857142857143	0.07142857142857142
2020/03/29 11:23:47 AM GMT-3	12	37	Gerente Distrital Hospitalar	9	5	10	8	10	9	10	9	0.14285714285714285	0.0	0.5814285714285715
2020/03/29 11:24:23 AM GMT-3	13	49	Analista de Recursos Humanos	1	7	7	3	2	6	4	10	0.22428571428571428	0.42857142857142855	0.14285714285714285
2020/03/29 11:25:44 AM GMT-3	14	21	Programador	3	8	6	6	5	4	6	9	0.0	0.45142857142857146	0.1542857142857143
2020/03/29 11:29:08 AM GMT-3	15	30	Gerente de Marketing	4	8	10	6	10	9	9	9	0.14285714285714285	0.16571428571428573	0.4385714285714286
2020/03/29 11:32:31 AM GMT-3	16	33	Assistente social	6	4	10	6	4	7	10	8	0.23714285714285716	0.3085714285714286	0.21428571428571427
2020/03/29 11:37:17 AM GMT-3	17	50	Biólogo	9	7	10	8	10	5	9	10	0.14285714285714285	0.14285714285714285	0.4742857142857143
2020/03/29 11:43:11 AM GMT-3	18	62	Psicóloga	6	5	9	10	9	7	10	8	0.10714285714285714	0.21428571428571427	0.45142857142857146
2020/03/29 11:49:52 AM GMT-3	19	23	Auxiliar Administrativo	1	9	9	7	9	2	10	10	0.20142857142857146	0.19	0.38
2020/03/30 3:29:21 PM GMT-3	20	43	Advogada	5	5	9	6	4	7	8	8	0.10714285714285714	0.45142857142857146	0.11857142857142858
2020/03/30 3:32:14 PM GMT-3	21	48	Terapeuta	5	5	7	7	5	7	9	5	0.03571428571428571	0.4757142857142857	0.18857142857142858
2020/03/30 3:35:55 PM GMT-3	22	31	Administrador de empresas	1	7	8	4	1	1	6	10	0.35714285714285715	0.5714285714285714	0.14285714285714285
2020/03/30 3:36:07 PM GMT-3	23	70	Psicolologa	1	7	1	8	9	5	8	9	0.14285714285714285	0.2857142857142857	0.29571428571428576
2020/03/30 3:41:51 PM GMT-3	24	32	Procurador do Município	4	4	9	3	9	7	3	8	0.1542857142857143	0.35714285714285715	0.16571428571428573
2020/03/30 3:42:20 PM GMT-3	25	67	medico	8	8	7	7	9	8	8	9	0.03571428571428571	0.19	0.29571428571428576
2020/03/30 3:42:46 PM GMT-3	26	37	Publicitário	6	5	4	5	6	6	7	8	0.0	0.6428571428571429	0.07142857142857142
2020/03/30 3:44:17 PM GMT-3	27	50	Biólogo	9	7	10	8	10	5	9	10	0.14285714285714285	0.14285714285714285	0.4742857142857143
2020/03/30 3:45:29 PM GMT-3	28	40	Engenheira	7	8	8	9	4	6	8	7	0.07142857142857142	0.6428571428571429	0.17714285714285713
2020/03/30 3:45:35 PM GMT-3	29	34	Bancária	2	7	3	4	6	3	7	9	0.09428571428571429	0.6428571428571429	0.10714285714285714
2020/03/30 3:46:07 PM GMT-3	30	54	Empresário	5	2	4	10	5	3	8	5	0.09428571428571429	0.35714285714285715	0.19
2020/03/30 3:46:10 PM GMT-3	31	42	Corretora de imóveis	4	3	3	8	8	10	8	9	0.047142857142857146	0.14285714285714285	0.5342857142857144
2020/03/30 3:47:49 PM GMT-3	32	48	Psicóloga	9	2	3	8	8	7	9	9	0.047142857142857146	0.21428571428571427	0.34285714285714286
2020/03/30 3:49:08 PM GMT-3	33	35	Advogada	3	8	6	4	7	8	7	10	0.0	0.42857142857142855	0.19
2020/03/30 3:51:29 PM GMT-3	34	40	Administradora	7	7	8	7	6	8	10	8	0.07142857142857142	0.33285714285714285	0.4042857142857143
2020/03/30 3:54:13 PM GMT-3	35	63	Enpresaria	7	7	6	6	6	7	7	8	0.0	0.5228571428571429	0.07142857142857142
2020/03/30 3:55:05 PM GMT-3	36	56	Administrador de Empresas	10	3	9	10	10	8	10	10	0.10714285714285714	0.21428571428571427	0.6185714285714285
2020/03/30 3:55:17 PM GMT-3	37	23	Auxiliar Administrativo	1	9	9	7	9	2	10	10	0.20142857142857146	0.19	0.38
2020/03/30 3:55:25 PM GMT-3	38	23	Auxiliar Administrativo	1	9	9	7	9	2	10	10	0.20142857142857146	0.19	0.38
2020/03/30 3:56:36 PM GMT-3	39	36	Assistente de Faturamento	8	3	2	8	7	3	8	7	0.14142857142857143	0.2857142857142857	0.13
2020/03/30 3:57:48 PM GMT-3	40	23	Estudante	7	6	4	8	4	4	8	9	0.0	0.35714285714285715	0.20142857142857146
2020/03/30 3:59:03 PM GMT-3	41	30	Assistente de Recursos Humanos	5	5	10	10	10	8	9	10	0.14285714285714285	0.07142857142857142	0.5700000000000001
2020/03/30 4:02:09 PM GMT-3	42	21	Estudante	1	5	6	7	4	4	8	10	0.0	0.4042857142857143	0.19
2020/03/30 4:05:13 PM GMT-3	43	47	administradora	6	6	4	7	7	6	8	8	0.0	0.4757142857142857	0.11857142857142858
2020/03/30 4:09:54 PM GMT-3	44	48	Médico	8	5	9	9	9	9	9	8	0.10714285714285714	0.14285714285714285	0.44857142857142857
2020/03/30 4:10:20 PM GMT-3	45	48	administrador / empresário	8	3	6	8	8	7	8	8	0.0	0.07142857142857142	0.26
2020/03/30 4:12:51 PM GMT-3	46	35	Pastor	5	5	5	7	5	8	8	9	0.047142857142857146	0.19	0.3442857142857143
2020/03/30 4:14:49 PM GMT-3	47	23	Estagiário de Direito	8	1	2	8	8	4	7	2	0.28285714285714286	0.21428571428571427	0.09428571428571429
2020/03/30 4:20:43 PM GMT-3	48	54	Professora aposentada	5	4	8	8	7	8	9	10	0.07142857142857142	0.21428571428571427	0.4257142857142857
2020/03/30 4:23:37 PM GMT-3	49	54	Advogada	6	6	8	6	6	5	10	8	0.07142857142857142	0.6657142857142857	0.21428571428571427
2020/03/30 4:24:02 PM GMT-3	50	33	Assistente social	6	4	10	6	4	7	10	8	0.23714285714285716	0.3085714285714286	0.21428571428571427
2020/03/30 4:25:30 PM GMT-3	51	31	Funcionária Pública	6	4	1	3	5	6	7	6	0.23714285714285716	0.6428571428571429	0.0
2020/03/30 4:32:07 PM GMT-3	52	59	Adm.	5	5	9	8	7	9	9	8	0.10714285714285714	0.14285714285714285	0.4014285714285714
2020/03/30 4:38:01 PM GMT-3	53	33	Psicóloga	9	2	8	6	5	4	9	10	0.07142857142857142	0.5942857142857143	0.23714285714285716
2020/03/30 4:38:44 PM GMT-3	54	33	Comerciante	8	4	9	7	9	7	10	7	0.10714285714285714	0.33285714285714285	0.27285714285714285
2020/03/30 4:39:13 PM GMT-3	55	45	Arquiteto	2	7	8	8	3	3	6	9	0.16571428571428573	0.35714285714285715	0.1542857142857143
2020/03/30 4:46:10 PM GMT-3	56	21	Programador	3	8	6	6	5	4	6	9	0.0	0.45142857142857146	0.1542857142857143
2020/03/30 4:58:48 PM GMT-3	57	55	Assistente social	1	6	1	10	1	1	1	10	0.7142857142857143	0.0	0.2857142857142857
2020/03/30 4:59:39 PM GMT-3	58	33	Veterinária	3	7	9	3	1	1	3	9	0.44	0.2857142857142857	0.10714285714285714
2020/03/30 5:09:05 PM GMT-3	59	67	Médica	7	7	4	7	7	6	8	7	0.0	0.5471428571428572	0.08285714285714287
2020/03/30 5:19:39 PM GMT-3	60	29	ASSISTENTE ADMINISTRATIVO	8	8	8	10	10	10	10	10	0.07142857142857142	0.2857142857142857	0.7142857142857143
2020/03/30 5:36:03 PM GMT-3	61	41	Veterinária	6	7	7	8	5	6	8	8	0.03571428571428571	0.42857142857142855	0.16571428571428573
2020/03/30 5:43:46 PM GMT-3	62	20	Digital influencer	8	8	9	10	10	3	10	9	0.29714285714285715	0.07142857142857142	0.5357142857142857
2020/03/30 5:59:11 PM GMT-3	63	44	Desempregada	1	10	10	10	8	1	1	9	0.42857142857142855	0.14285714285714285	0.29714285714285715
2020/03/30 6:04:33 PM GMT-3	64	33	Arquiteta	7	4	8	7	5	4	6	7	0.07142857142857142	0.7614285714285715	0.03571428571428571
2020/03/30 6:17:28 PM GMT-3	65	45	gerente de inovaç?o (farmaceutico)	7	7	7	9	9	9	10	10	0.03571428571428571	0.07142857142857142	0.6157142857142858
2020/03/30 6:18:23 PM GMT-3	66	63	Webmaster	8	2	2	8	10	10	10	10	0.09428571428571429	0.07142857142857142	0.7614285714285715
2020/03/30 6:31:24 PM GMT-3	67	41	Professora	9	2	7	8	8	7	8	2	0.27285714285714285	0.14285714285714285	0.14142857142857143
2020/03/30 6:50:05 PM GMT-3	68	50	Cirurgi?-Dentista	7	7	9	8	9	8	9	4	0.10714285714285714	0.21428571428571427	0.37714285714285717
2020/03/30 6:54:20 PM GMT-3	69	49	Analista de Recursos Humanos	1	7	7	3	2	6	4	10	0.22428571428571428	0.42857142857142855	0.14285714285714285
2020/03/30 6:55:03 PM GMT-3	70	43	Médico	8	7	7	3	5	7	9	7	0.03571428571428571	0.6428571428571429	0.13
2020/03/30 6:56:32 PM GMT-3	71	73	Aposentada e atuando em terapia de familia	10	1	8	9	9	8	9	8	0.07142857142857142	0.14285714285714285	0.44857142857142857
2020/03/30 7:17:32 PM GMT-3	72	37	Gerente de Vendas / Empresário	5	7	8	6	6	4	8	10	0.07142857142857142	0.5228571428571429	0.19
2020/03/30 7:18:41 PM GMT-3	73	41	Professora / Sanitarista	5	2	5	8	7	7	8	10	0.09428571428571429	0.14285714285714285	0.38
2020/03/30 7:24:38 PM GMT-3	74	26	Analista de credito	1	7	7	1	1	6	8	8	0.32142857142857145	0.35714285714285715	0.11857142857142858
2020/03/30 7:38:32 PM GMT-3	75	17	Free lance	1	7	9	6	4	4	9	10	0.10714285714285714	0.38	0.38
2020/03/30 7:46:58 PM GMT-3	76	64	Médica	5	4	5	8	9	8	10	10	0.0	0.0	0.6642857142857144
2020/03/30 7:47:24 PM GMT-3	77	51	terapeuta	3	3	4	8	6	4	8	9	0.0	0.2857142857142857	0.24857142857142858
2020/03/30 7:53:22 PM GMT-3	78	29	Advogado	5	5	10	8	10	8	10	6	0.14285714285714285	0.2857142857142857	0.38
2020/03/30 7:57:15 PM GMT-3	79	35	Publicitário	4	6	9	9	10	6	6	7	0.10714285714285714	0.42857142857142855	0.32
2020/03/30 8:07:00 PM GMT-3	80	28	Consultor	1	9	1	10	1	1	10	10	0.42857142857142855	0.0	0.5714285714285714
2020/03/30 8:10:23 PM GMT-3	81	44	Mecânico	6	9	10	10	10	10	10	10	0.23714285714285716	0.0	0.7142857142857143
2020/03/30 8:11:44 PM GMT-3	82	24	Bancária	9	4	7	10	6	2	10	10	0.13	0.21428571428571427	0.4757142857142857
2020/03/30 8:12:18 PM GMT-3	83	55	Professora	3	7	10	6	9	6	7	8	0.14285714285714285	0.45142857142857146	0.16571428571428573
2020/03/30 8:13:12 PM GMT-3	84	59	Técnico em Segurança no Trabalho	10	1	10	10	10	10	10	10	0.2857142857142857	0.0	0.7142857142857143
2020/03/30 8:20:50 PM GMT-3	85	43	Secretária	6	5	9	9	4	3	9	9	0.2485714285714286	0.21428571428571427	0.29571428571428576
2020/03/30 8:22:47 PM GMT-3	86	34	Aeroportuário	7	7	9	8	8	5	7	7	0.10714285714285714	0.35714285714285715	0.22428571428571428
2020/03/30 8:23:35 PM GMT-3	87	34	Engenheiro	4	5	10	8	8	8	10	8	0.14285714285714285	0.07142857142857142	0.35571428571428576
2020/03/30 8:31:00 PM GMT-3	88	29	Empresario	7	7	4	7	6	4	7	9	0.0	0.5471428571428572	0.10714285714285714
2020/03/30 8:34:32 PM GMT-3	89	38	Cabeleleira	8	8	10	9	4	10	8	6	0.14285714285714285	0.35714285714285715	0.2842857142857143
2020/03/30 8:35:51 PM GMT-3	90	23	Homem de área	1	1	10	10	9	5	10	1	0.2857142857142857	0.14285714285714285	0.42714285714285716
2020/03/30 8:37:11 PM GMT-3	91	38	Cuidadora	9	8	10	8	6	6	7	6	0.14285714285714285	0.5	0.14142857142857143
2020/03/30 8:40:33 PM GMT-3	92	62	Psicóloga	6	5	9	10	9	7	10	8	0.10714285714285714	0.21428571428571427	0.45142857142857146
2020/03/30 8:50:07 PM GMT-3	93	48	Maquiadora	7	3	10	10	8	10	10	10	0.14285714285714285	0.14285714285714285	0.6185714285714285
2020/03/30 8:52:41 PM GMT-3	94	58	Empresaria	1	7	10	10	7	6	8	7	0.14285714285714285	0.42857142857142855	0.22571428571428573
2020/03/30 8:55:53 PM GMT-3	95	40	Comercio	8	7	1	10	9	8	9	1	0.42857142857142855	0.0	0.3785714285714286
2020/03/30 8:59:05 PM GMT-3	96	51	Dentista	8	3	9	8	9	8	8	10	0.10714285714285714	0.21428571428571427	0.3785714285714286
2020/03/30 9:00:07 PM GMT-3	97	48	Autônoma designer de interiores	1	8	8	3	5	4	5	8	0.07142857142857142	0.7142857142857143	0.07142857142857142
2020/03/30 9:01:39 PM GMT-3	98	47	Professora	6	3	5	6	5	8	8	8	0.0	0.38	0.3085714285714286
2020/03/30 9:02:30 PM GMT-3	99	61	Formada e pedagogia, nutriç?o ,mas dona de casa	8	6	10	4	6	7	7	8	0.14285714285714285	0.5714285714285714	0.07142857142857142
2020/03/30 9:05:56 PM GMT-3	100	62	Aposentada	7	7	8	9	8	7	9	8	0.07142857142857142	0.21428571428571427	0.4014285714285714
2020/03/30 9:12:52 PM GMT-3	101	28	Psicóloga/Neuropsicóloga	1	7	10	9	10	8	10	10	0.14285714285714285	0.0	0.6642857142857144
2020/03/30 9:17:10 PM GMT-3	102	42	Garçom	6	4	8	9	8	7	9	7	0.07142857142857142	0.2857142857142857	0.3657142857142857
2020/03/30 9:20:24 PM GMT-3	103	56	Pastor	8	4	8	8	7	9	9	5	0.07142857142857142	0.35714285714285715	0.33
2020/03/30 9:27:36 PM GMT-3	104	42	Empresária	6	6	8	6	9	9	10	8	0.07142857142857142	0.38	0.4028571428571429
2020/03/30 9:34:34 PM GMT-3	105	51	Diretora de escola de Educaç?o Infantil	1	8	10	6	6	5	8	10	0.14285714285714285	0.5228571428571429	0.19
2020/03/30 9:42:39 PM GMT-3	106	43	Advogada	3	3	8	8	6	4	9	10	0.07142857142857142	0.42857142857142855	0.2842857142857143
2020/03/30 9:44:57 PM GMT-3	107	30	Gerente de Marketing	4	8	10	6	10	9	9	9	0.14285714285714285	0.16571428571428573	0.4385714285714286
2020/03/30 9:49:42 PM GMT-3	108	67	Servidora Publica Federal (Advogada)	7	9	7	9	8	7	8	9	0.03571428571428571	0.21428571428571427	0.29571428571428576
2020/03/30 9:58:43 PM GMT-3	109	58	Professora e Psicopedagoga	4	6	10	10	10	9	10	10	0.2857142857142857	0.0	0.6657142857142857
2020/03/30 10:37:26 PM GMT-3	110	43	Psicóloga	7	5	4	10	10	9	10	8	0.0	0.21428571428571427	0.5942857142857143
2020/03/30 10:45:32 PM GMT-3	111	42	empreendedor	1	8	10	10	8	10	10	10	0.14285714285714285	0.0	0.7614285714285715
2020/03/30 10:59:40 PM GMT-3	112	60	Enfermeira	1	7	10	8	8	7	9	10	0.14285714285714285	0.14285714285714285	0.33142857142857146
2020/03/30 11:06:28 PM GMT-3	113	47	Advogada	7	4	10	8	7	7	9	9	0.14285714285714285	0.14285714285714285	0.29571428571428576
2020/03/30 11:32:17 PM GMT-3	114	24	Operador de atendimento	6	7	3	9	8	3	9	10	0.09428571428571429	0.14285714285714285	0.47285714285714286
2020/03/30 11:43:44 PM GMT-3	115	24	Estagiaria de R&S	1	5	8	9	8	5	10	10	0.07142857142857142	0.35714285714285715	0.42714285714285716
2020/03/31 12:44:16 AM GMT-3	116	42	Médica	3	8	2	8	3	3	8	9	0.18857142857142858	0.14285714285714285	0.20142857142857146
2020/03/31 12:44:34 AM GMT-3	117	42	Médica	3	8	2	8	3	3	8	9	0.18857142857142858	0.14285714285714285	0.20142857142857146
2020/03/31 12:53:25 AM GMT-3	118	25	Estudante	3	3	7	4	3	5	8	9	0.08285714285714287	0.35714285714285715	0.24857142857142858
2020/03/31 1:09:09 AM GMT-3	119	65	Professora aposentada	8	3	9	10	8	10	8	10	0.1542857142857143	0.07142857142857142	0.5228571428571429
2020/03/31 1:18:30 AM GMT-3	120	22	Atendente	4	8	10	1	1	1	5	10	0.5714285714285714	0.14285714285714285	0.19
2020/03/31 1:20:16 AM GMT-3	121	41	Personal Trainer	10	1	9	10	10	10	10	9	0.10714285714285714	0.07142857142857142	0.7257142857142858
2020/03/31 1:57:02 AM GMT-3	122	24	Médica	10	1	10	10	10	10	10	1	0.2857142857142857	0.0	0.7142857142857143
2020/03/31 5:40:59 AM GMT-3	123	37	Gerente Distrital Hospitalar	9	5	10	8	10	9	10	9	0.14285714285714285	0.0	0.5814285714285715
2020/03/31 8:07:48 AM GMT-3	124	33	Autonoma	1	5	10	10	10	1	10	10	0.2857142857142857	0.0	0.7142857142857143
2020/03/31 8:29:27 AM GMT-3	125	42	Comerciária	1	8	2	7	8	5	9	9	0.09428571428571429	0.4042857142857143	0.24857142857142858
2020/03/31 9:29:31 AM GMT-3	126	48	Cabeleireira	7	4	5	8	5	5	5	4	0.0	0.5714285714285714	0.2842857142857143
2020/03/31 9:53:01 AM GMT-3	127	35	Assistente Social	7	8	8	8	8	9	10	10	0.07142857142857142	0.14285714285714285	0.5214285714285715
2020/03/31 11:04:37 AM GMT-3	128	48	Professor	8	5	8	9	9	7	8	10	0.07142857142857142	0.21428571428571427	0.4257142857142857
2020/03/31 11:08:10 AM GMT-3	129	54	Psicóloga	8	3	2	8	9	8	9	10	0.09428571428571429	0.07142857142857142	0.52
2020/03/31 11:11:04 AM GMT-3	130	39	Agente de Proteç?o da Aviaç?o Civil/ Psicólogo	9	4	8	8	8	9	9	10	0.07142857142857142	0.14285714285714285	0.47285714285714286
2020/03/31 11:14:03 AM GMT-3	131	59	Química (aposentada)	8	5	7	8	9	7	9	10	0.13	0.14285714285714285	0.37857142857142856
2020/03/31 11:26:24 AM GMT-3	132	49	Médico	7	4	6	7	6	6	7	5	0.0	0.6185714285714285	0.0
2020/03/31 11:40:13 AM GMT-3	133	65	Aposentada	4	7	9	5	1	3	7	7	0.29714285714285715	0.42857142857142855	0.03571428571428571
2020/03/31 2:11:10 PM GMT-3	134	58	Jornalista	5	3	3	7	9	7	9	7	0.047142857142857146	0.33285714285714285	0.2714285714285714
2020/03/31 2:11:19 PM GMT-3	135	58	Jornalista	5	3	3	7	9	7	9	7	0.047142857142857146	0.33285714285714285	0.2714285714285714
2020/03/31 2:47:28 PM GMT-3	136	62	Assistente Social	1	7	8	7	9	8	9	10	0.07142857142857142	0.19	0.4257142857142857
2020/03/31 3:00:05 PM GMT-3	137	51	Cabeleireira	5	7	4	9	10	7	8	10	0.0	0.14285714285714285	0.47428571428571425
2020/03/31 3:54:19 PM GMT-3	138	28	Publicitario	2	9	8	5	2	2	8	10	0.26000000000000006	0.35714285714285715	0.19
2020/03/31 10:50:19 PM GMT-3	139	43	Psicóloga	7	5	4	10	10	9	10	8	0.0	0.21428571428571427	0.5942857142857143
2020/04/01 8:09:52 AM GMT-3	140	31	Funcionária Pública	3	8	7	4	7	4	8	8	0.03571428571428571	0.5	0.11857142857142858
2020/04/01 1:51:18 PM GMT-3	141	54	Psicóloga	8	3	2	8	9	8	9	10	0.09428571428571429	0.07142857142857142	0.52
2020/04/01 6:31:51 PM GMT-3	142	42	Psicóloga	8	3	5	8	8	7	8	5	0.0	0.2857142857142857	0.2842857142857143
2020/04/02 8:24:22 AM GMT-3	143	57	Consultora pedagogica mediadora PEI	8	4	7	9	9	9	10	6	0.03571428571428571	0.21428571428571427	0.52
2020/04/02 8:50:43 PM GMT-3	144	37	Pedagoga	5	5	4	8	6	1	8	10	0.14285714285714285	0.35714285714285715	0.23714285714285716
2020/04/05 1:09:19 PM GMT-3	145	53	Servidora Pública	6	6	10	8	9	8	9	10	0.14285714285714285	0.0	0.47285714285714286
2020/04/05 9:22:40 AM GMT-3	146	36	Bióloga	1	9	10	2	2	1	10	10	0.45142857142857146	0.14285714285714285	0.2857142857142857
2020/04/05 9:31:34 AM GMT-3	147	39	Psicólogo	9	1	9	8	8	9	10	9	0.10714285714285714	0.07142857142857142	0.5328571428571428
2020/04/05 4:02:55 PM GMT-3	148	44	Advogada	3	8	9	6	3	1	10	10	0.29714285714285715	0.16571428571428573	0.38
