# Supplementary material for: Decision Maker Profiling Using Their Mental Behavior Pattern
Source: Front Psychol. 2021 Aug 18;12:667255. doi: 10.3389/fpsyg.2021.667255 (PMC8416518; doi:10.3389/fpsyg.2021.667255)
Supplement: Supplementary file 3 [file Data_Sheet_3.csv]

ID	Age	P3	P4	P5	P6	P7	P8	P9	P10	P11	P12	P13	P13_OUTROS	C	R	A	IDADE	PADRA_AVALIADO	PADRAO_ESPERADO	DATA_ACORDO	PARCELAS_PAGAS	PLANO_ACORDO	PERCENTUAL_DESCONTO	IDADE_ULTIMA_DIVIDA	QUANTIDADE_DIVIDA
240491	1964-06-25	A	C	R	A	R	C	A	C	R	C		vendas baixas	4	3	3	54	C	C	2018-11-16 00:00:00.000	1	1	65.0	346	3
218777	1965-11-11	C	C	C	A	R	C	C	R	C	C		TEM MÊS QUE N?O ENTRA O QUE É NECESSÁRIO NO ESCRITÓRIO, AI COMPLICA.	7	2	1	52	C	C	-1	-1	-1	-1.0	-1	-1
256006	1975-08-19	C	C	A	A	R	R	A	C	C	R	Unemployment		4	3	3	43	C	C	2018-09-11 00:00:00.000	1	1	65.0	2	3
673901	1951-07-31	C	C	C	A	C	R	A	A	A	C	Family dissolution		5	1	4	67	C	C	-1	-1	-1	-1.0	-1	-1
394821	1983-11-10	C	C	C	C	C	A	A	R	R	R	I assumed the debt of third parties		5	3	2	34	C	R	-1	-1	-1	-1.0	-1	-1
562953	1970-09-05	C	R	A	A	C	C	A	R	R	C	Unemployment		4	3	3	48	C	C	-1	-1	-1	-1.0	-1	-1
796523	2018-09-13	R	R	C	C	C	C	A	A	A	A	Unemployment		4	2	4	0	A	A	2018-09-11 00:00:00.000	3	3	0.0	21	4
188976	1962-05-06	R	C	C	C	R	R	C	R	C	C	Unemployment		6	4	0	56	C	C	2018-08-29 00:00:00.000	1	1	15.0	29	4
777152	1975-09-03	C	C	A	A	R	A	R	R	C	R	I assumed the debt of third parties		3	4	3	43	R	C	-1	-1	-1	-1.0	-1	-1
783798	1973-11-15	C	C	C	A	C	A	C	R	C	C	Unemployment		7	1	2	44	C	C	2018-11-20 00:00:00.000	1	1	70.0	159	3
564751	1977-03-12	C	C	C	A	R	C	C	R	A	C	Illness in the family		6	2	2	41	C	C	2019-01-30 00:00:00.000	0	1	35.0	109	3
208597	1963-07-02	C	C	C	C	R	R	C	C	R	C	Family conflict		7	3	0	55	C	C	2019-02-22 00:00:00.000	1	1	15.0	4	3
376184	1960-10-27	C	C	A	A	R	C	A	R	A	R	Unemployment		3	3	4	57	A	C	2018-09-26 00:00:00.000	1	1	0.0	231	5
380515	1960-08-01	C	R	C	A	R	C	C	A	A	A			4	2	4	58	A	C	2018-08-28 00:00:00.000	1	2	60.0	254	4
305432	1937-04-27	R	C	A	A	C	R	A	R	A	C	Death of person who provided financial support		3	3	4	81	A	C	-1	-1	-1	-1.0	-1	-1
460192	1963-03-28	R	R	A	A	R	C	A	R	A	R	Family dissolution		1	5	4	55	R	C	2018-08-30 00:00:00.000	1	3	55.0	246	4
281144	1970-02-08	C	R	C	C	R	A	C	A	R	C	Unemployment		5	3	2	48	C	C	-1	-1	-1	-1.0	-1	-1
680681	1967-10-11	C	R	A	A	C	A	R	R	R	C	Unemployment		3	4	3	50	R	C	-1	-1	-1	-1.0	-1	-1
590336	1980-06-27	R	R	C	C	R	C	A	R	R	R	Illness in the family		3	6	1	38	R	C	2019-01-23 00:00:00.000	2	2	45.0	24	4
290911	1962-09-17	C	C	C	A	A	R	C	C	C	C		N?o existe endividamento. O que existe é uma tentativa por parte da prestadora de serviços (NET) de imputar valores diferentes do contratado e, em raz?o disso, n?o concordo com o pagamento.	7	1	2	56	C	C	-1	-1	-1	-1.0	-1	-1
812047	1966-03-03	C	R	A	A	C	A	A	R	R	R	I assumed the debt of third parties		2	4	4	52	A	C	-1	-1	-1	-1.0	-1	-1
714940	1981-04-12	C	C	A	C	C	C	A	R	A	C	Family dissolution		6	1	3	37	C	C	2018-09-06 00:00:00.000	1	1	70.0	4062	3
231673	1972-04-28	C	C	A	A	C	C	C	C	A	C	Unemployment		7	0	3	46	C	C	2018-11-16 00:00:00.000	1	1	50.0	226	2
482467	2018-09-09	C	C	A	A	R	A	A	R	R	A		Falta servico	2	3	5	0	A	A	2018-10-10 00:00:00.000	1	1	0.0	14	4
312422	2018-09-21	C	C	A	A	C	A	R	A	A	A	I assumed the debt of third parties		3	1	6	0	A	A	2018-08-27 00:00:00.000	0	1	35.0	288	5
818374	1957-07-09	R	C	C	C	R	R	C	C	C	R	I assumed the debt of third parties		6	4	0	61	C	C	-1	-1	-1	-1.0	-1	-1
781042	2018-09-19	C	C	A	A	C	R	A	R	A	A	Illness in the family		3	2	5	0	A	A	2018-09-13 00:00:00.000	1	1	20.0	50	3
324481	1950-03-22	C	C	C	A	C	C	A	R	A	C		empresa em dificuldade financeira	6	1	3	68	C	C	2018-08-28 00:00:00.000	1	1	65.0	22	5
584470	1977-04-07	R	C	A	A	R	C	A	R	A	R	Illness in the family		2	4	4	41	A	C	2018-10-17 00:00:00.000	1	1	20.0	60	3
590828	1977-04-07	R	C	A	A	R	C	A	R	A	R	Illness in the family		2	4	4	41	A	C	2018-10-17 00:00:00.000	1	1	20.0	60	3
702362	2018-09-24	C	C	A	A	C	C	A	R	C	C	Unemployment		6	1	3	0	C	A	2018-10-08 00:00:00.000	1	1	15.0	19	3
239114	1966-03-08	R	R	C	A	R	C	A	R	R	R	I assumed the debt of third parties		2	6	2	52	R	C	2018-08-31 00:00:00.000	1	1	0.0	24	5
248196	1955-02-06	R	R	C	A	C	A	R	C	C	A		Perda de 50% da renda da minha esposa por transferência no trabalho	4	3	3	63	C	C	2018-09-24 00:00:00.000	0	1	0.0	206	4
155781	1970-11-17	C	C	C	A	C	R	R	C	C	C	Illness in the family		7	2	1	47	C	C	-1	-1	-1	-1.0	-1	-1
714007	1954-12-06	C	C	A	A	R	C	C	A	A	C	Unemployment		5	1	4	63	C	C	2018-08-28 00:00:00.000	0	2	55.0	175	3
280416	1967-10-14	C	C	A	A	C	C	C	A	C	R	Unemployment		6	1	3	50	C	C	2018-09-13 00:00:00.000	1	1	15.0	226	3
215795	1965-04-27	C	C	A	A	C	C	A	R	R	A	I assumed the debt of third parties		4	2	4	53	A	C	2018-09-05 00:00:00.000	0	1	15.0	24	4
533432	1975-07-20	C	C	C	A	R	R	R	C	C	C	Unemployment		6	3	1	43	C	C	-1	-1	-1	-1.0	-1	-1
321545	1990-07-10	C	C	C	A	C	A	R	A	A	C	Death of person who provided financial support		5	1	4	28	C	R	2018-09-21 00:00:00.000	1	3	45.0	50	3
168567	2018-11-19	A	C	C	C	R	R	A	C	A	C		Desemprego	5	2	3	-1	C	A	-1	-1	-1	-1.0	-1	-1
446547	1965-06-15	C	C	C	A	C	C	A	A	A	C	Illness in the family		6	0	4	53	C	C	2018-10-02 00:00:00.000	2	2	55.0	29	3
794181	1964-09-28	R	C	C	C	C	R	A	R	R	C		Diminuiç?o de Renda	5	4	1	54	C	C	2018-09-18 00:00:00.000	0	1	15.0	257	2
411888	1967-02-24	C	C	C	A	R	A	R	A	A	R	I assumed the debt of third parties		3	3	4	51	A	C	-1	-1	-1	-1.0	-1	-1
623253	1968-01-30	C	R	C	C	C	C	A	R	C	R	Unemployment		6	3	1	50	C	C	2018-09-26 00:00:00.000	1	1	0.0	205	4
232386	1983-02-14	C	C	C	A	A	A	R	C	C	C	Unemployment		6	1	3	35	C	R	-1	-1	-1	-1.0	-1	-1
725815	1944-06-18	C	C	A	A	C	C	A	C	A	C		N?o tenho dívidas no momento.	6	0	4	74	C	C	-1	-1	-1	-1.0	-1	-1
306720	1989-06-01	C	C	C	C	R	A	R	R	R	R	Unemployment		4	5	1	29	R	R	-1	-1	-1	-1.0	-1	-1
531409	2018-09-14	A	R	A	R	A	C	A	A	R	A	Addiction		1	3	6	0	A	A	-1	-1	-1	-1.0	-1	-1
389342	1969-12-02	C	C	C	C	C	R	C	C	C	A	Unemployment		8	1	1	48	C	C	-1	-1	-1	-1.0	-1	-1
196393	1961-04-10	C	C	R	A	C	C	A	C	A	A	Unemployment		5	1	4	57	C	C	-1	-1	-1	-1.0	-1	-1
737196	1962-06-29	R	C	C	A	C	C	A	A	A	R		Minhas vendas caíram consideravelmente, me encontro endividado com cheque especial, dinheiro que tomei emprestado, entre outras contas que tive que selecionar as prioridades para equilibrar meu orçamento	4	2	4	56	A	C	2018-12-10 00:00:00.000	1	1	50.0	170	3
709275	1973-02-02	R	C	C	C	C	C	A	R	A	C	Unemployment		6	2	2	45	C	C	2018-09-10 00:00:00.000	0	2	35.0	274	4
573445	1937-02-12	C	C	A	A	C	R	A	C	A	C	I assumed the debt of third parties		5	1	4	81	C	C	-1	-1	-1	-1.0	-1	-1
414262	1978-01-28	R	C	C	C	R	A	C	A	A	R	Unemployment		4	3	3	40	C	C	-1	-1	-1	-1.0	-1	-1
567513	1979-09-14	C	C	A	A	R	C	A	R	A	R	I assumed the debt of third parties		3	3	4	39	A	C	-1	-1	-1	-1.0	-1	-1
179199	1979-09-21	C	C	A	A	R	C	A	R	A	R	I assumed the debt of third parties		3	3	4	39	A	C	-1	-1	-1	-1.0	-1	-1
588423	2018-03-31	A	C	C	A	R	R	C	A	C	C		Atraso	5	2	3	0	C	A	2018-09-15 00:00:00.000	0	1	55.0	1307	3
251713	1973-03-24	C	C	A	A	R	A	R	A	C	R	Unemployment		3	3	4	45	A	C	2019-04-02 00:00:00.000	1	1	15.0	29	8
319541	1974-03-23	C	C	A	C	R	R	R	R	A	R		Imprevisto com qebra de veiculo	3	5	2	44	R	C	2018-08-27 00:00:00.000	0	4	0.0	16	3
615811	1974-01-07	C	C	A	C	R	C	A	C	C	C		Crise econômica do país	7	1	2	44	C	C	2018-09-03 00:00:00.000	1	1	30.0	267	3
805273	1975-10-15	C	R	R	C	C	A	A	R	R	A		Ganhos irregulares	3	4	3	42	R	C	-1	-1	-1	-1.0	-1	-1
605823	1976-01-21	C	C	R	A	C	C	C	R	R	R	Unemployment		5	4	1	42	C	C	-1	-1	-1	-1.0	-1	-1
769058	2018-09-15	A	R	C	C	R	R	C	R	R	R	Family conflict		3	6	1	0	R	A	-1	-1	-1	-1.0	-1	-1
217878	1970-02-01	C	C	A	C	C	R	A	R	R	C	Unemployment		5	3	2	48	C	C	2018-09-14 00:00:00.000	1	4	0.0	24	3
470446	2018-09-07	C	C	A	C	C	C	A	R	R	R	Illness in the family		5	3	2	0	C	A	-1	-1	-1	-1.0	-1	-1
186679	1972-12-30	C	C	C	A	C	C	A	R	A	R	Addiction		5	2	3	45	C	C	-1	-1	-1	-1.0	-1	-1
499595	2018-09-27	C	R	R	C	A	C	R	A	C	A	I assumed the debt of third parties		4	3	3	-1	C	A	2018-09-25 00:00:00.000	0	1	65.0	267	3
351814	1952-03-07	C	C	A	A	C	A	A	R	C	C	Illness in the family		5	1	4	66	C	C	2018-09-12 00:00:00.000	2	3	0.0	19	3
579419	1974-06-10	C	C	A	C	C	C	C	C	A	A	Unemployment		7	0	3	44	C	C	2018-08-31 00:00:00.000	1	1	65.0	206	3
501082	1971-06-14	C	C	A	A	C	C	C	C	R	R	Unemployment		6	2	2	47	C	C	-1	-1	-1	-1.0	-1	-1
429953	2018-09-25	C	C	A	A	R	C	A	R	C	C	Unemployment		5	2	3	0	C	A	-1	-1	-1	-1.0	-1	-1
608701	2018-09-02	C	C	A	A	C	C	A	R	R	C	Unemployment		5	2	3	0	C	A	2018-09-08 00:00:00.000	1	1	70.0	2650	2
661561	1960-08-22	R	R	A	A	R	A	R	R	R	A	Unemployment		0	6	4	58	R	C	2018-09-18 00:00:00.000	1	6	0.0	201	3
769335	1943-12-14	C	R	C	C	R	C	A	R	A	R	Illness in the family		4	4	2	74	R	C	-1	-1	-1	-1.0	-1	-1
174722	1964-01-17	C	C	A	C	R	C	A	R	R	R	Unemployment		4	4	2	54	R	C	2018-11-26 00:00:00.000	1	1	55.0	109	3
787314	1980-06-13	R	R	C	C	C	C	A	R	A	A		FALTA DE CONTROLE	4	3	3	38	C	C	2018-09-05 00:00:00.000	4	4	0.0	3	3
651125	2018-10-31	C	C	C	A	R	A	A	R	A	A	Unemployment		3	2	5	-1	A	A	2018-09-14 00:00:00.000	1	1	0.0	29	4
782184	1952-09-17	C	C	A	C	R	C	A	A	C	R	I assumed the debt of third parties		5	2	3	66	C	C	2018-09-11 00:00:00.000	1	1	40.0	29	3
535285	1973-02-17	C	C	A	A	C	R	C	C	C	C		Autônomo baixa receita	7	1	2	45	C	C	2018-08-30 00:00:00.000	0	1	0.0	78	3
599505	1968-07-07	R	C	A	C	R	C	A	R	C	C		desemprego da esposa	5	3	2	50	C	C	-1	-1	-1	-1.0	-1	-1
312545	1989-10-31	C	R	C	A	A	A	A	R	R	C	I assumed the debt of third parties		3	3	4	28	A	R	2018-09-26 00:00:00.000	1	3	45.0	88	3
393167	1972-06-01	A	R	A	A	R	C	A	R	A	A	Unemployment		1	3	6	46	A	C	2018-12-19 00:00:00.000	1	3	0.0	45	3
386090	1967-08-30	C	C	C	C	R	C	A	A	C	R		N tenho dívida	6	2	2	51	C	C	-1	-1	-1	-1.0	-1	-1
823170	1973-04-30	C	R	C	C	C	C	C	R	A	R	I assumed the debt of third parties		6	3	1	45	C	C	2018-08-27 00:00:00.000	2	4	0.0	29	3
702166	1975-01-18	C	C	A	A	C	C	A	R	R	C	Unemployment		5	2	3	43	C	C	2018-08-31 00:00:00.000	1	1	0.0	24	4
487390	1986-03-13	C	C	C	A	C	C	A	C	A	C	Unemployment		7	0	3	32	C	R	2018-09-11 00:00:00.000	0	3	45.0	14	3
534553	2018-09-20	C	C	A	A	A	A	A	R	R	R	Unemployment		2	3	5	0	A	A	2018-09-01 00:00:00.000	0	1	80.0	359	3
265271	1980-01-21	C	C	R	C	C	A	A	R	R	C	Unemployment		5	3	2	38	C	C	-1	-1	-1	-1.0	-1	-1
672325	1977-12-02	R	C	C	C	R	A	R	R	R	R	Death of person who provided financial support		3	6	1	40	R	C	-1	-1	-1	-1.0	-1	-1
573647	1993-08-27	R	C	C	C	R	A	R	A	A	A	Unemployment		3	3	4	25	A	A	2018-10-04 00:00:00.000	0	1	0.0	2647	4
166523	1982-05-04	C	C	C	C	R	A	A	C	A	A	Unemployment		5	1	4	36	C	C	-1	-1	-1	-1.0	-1	-1
539311	1956-03-28	C	C	A	A	C	C	A	R	A	A	Unemployment		4	1	5	62	A	C	2018-11-29 00:00:00.000	1	1	30.0	213	3
559474	1981-01-07	C	C	C	A	R	C	A	R	A	R	Unemployment		4	3	3	37	C	C	-1	-1	-1	-1.0	-1	-1
782047	1950-02-24	C	C	C	A	C	C	C	R	A	R	I assumed the debt of third parties		6	2	2	68	C	C	2018-10-13 00:00:00.000	1	1	65.0	226	3
712175	1988-07-17	C	C	A	C	R	A	R	R	R	C	Unemployment		4	4	2	30	R	R	-1	-1	-1	-1.0	-1	-1
197039	1949-08-11	C	C	R	A	R	A	A	A	A	C	Family conflict		3	2	5	69	A	C	-1	-1	-1	-1.0	-1	-1
250236	1989-07-04	C	C	A	A	C	R	A	C	A	C	Death of person who provided financial support		5	1	4	29	C	R	2018-11-10 00:00:00.000	1	1	0.0	88	4
171285	1982-10-09	C	C	A	R	C	C	C	C	R	C	I assumed the debt of third parties		7	2	1	35	C	R	2018-09-04 00:00:00.000	1	3	45.0	125	4
621380	1978-04-26	C	R	C	A	R	C	R	R	R	R	Unemployment		3	6	1	40	R	C	2018-11-26 00:00:00.000	0	3	35.0	236	3
175585	1985-10-04	C	C	A	A	C	C	A	R	C	R	Unemployment		5	2	3	32	C	R	-1	-1	-1	-1.0	-1	-1
239672	1969-02-04	C	C	A	A	C	C	R	A	A	C	Unemployment		5	1	4	49	C	C	-1	-1	-1	-1.0	-1	-1
620014	1967-01-28	C	C	A	C	R	C	A	A	C	C	Family dissolution		6	1	3	51	C	C	2019-04-25 00:00:00.000	1	3	0.0	4	3
406703	1972-07-03	R	C	C	C	R	C	A	R	C	R	Unemployment		5	4	1	46	C	C	2019-04-03 00:00:00.000	0	1	35.0	24	3
575192	2018-09-03	A	C	A	C	R	C	A	A	C	C	Unemployment		5	1	4	0	C	A	2019-01-07 00:00:00.000	1	1	30.0	182	4
503768	1972-10-05	C	C	C	A	C	A	R	R	A	R		compras	4	3	3	46	C	C	2018-10-29 00:00:00.000	1	1	15.0	1	3
230070	1976-11-01	C	C	C	C	C	R	C	C	C	C	I assumed the debt of third parties		9	1	0	41	C	C	2019-04-08 00:00:00.000	0	3	15.0	175	3
724613	2018-09-14	A	A	A	A	R	C	A	A	A	R	Unemployment		1	2	7	0	A	A	2018-09-11 00:00:00.000	1	1	15.0	29	3
650482	1982-02-16	C	C	A	A	R	R	A	C	C	C	Unemployment		5	2	3	36	C	C	2019-04-27 00:00:00.000	0	1	0.0	14	3
272934	1993-07-07	R	C	A	A	C	R	C	C	R	C		Falta de comunicaç?o e mudança	5	3	2	25	C	A	-1	-1	-1	-1.0	-1	-1
204515	1989-12-03	C	C	C	A	C	C	R	C	C	C	Unemployment		8	1	1	28	C	R	-1	-1	-1	-1.0	-1	-1
751622	1989-12-03	C	C	C	A	C	C	R	C	A	C	Unemployment		7	1	2	28	C	R	-1	-1	-1	-1.0	-1	-1
164987	1957-08-24	C	C	C	A	R	C	A	R	C	R	Unemployment		5	3	2	61	C	C	2019-04-22 00:00:00.000	1	1	50.0	4	3
406612	1965-10-27	C	C	A	A	C	C	R	A	A	A		Aluguel atrasado	4	1	5	52	A	C	2019-04-30 00:00:00.000	1	3	0.0	4	3
596294	1980-09-09	C	A	C	C	A	C	A	R	A	A	Unemployment		4	1	5	38	A	C	-1	-1	-1	-1.0	-1	-1
772304	1973-02-26	R	R	C	A	R	A	A	C	A	R	I assumed the debt of third parties		2	4	4	45	A	C	-1	-1	-1	-1.0	-1	-1
161415	1982-02-10	C	C	A	R	C	A	R	A	A	C	Unemployment		4	2	4	36	A	C	2019-03-15 00:00:00.000	2	4	0.0	4	4
328370	1971-12-23	C	C	A	C	R	C	A	A	C	R	Addiction		5	2	3	46	C	C	-1	-1	-1	-1.0	-1	-1
169610	1966-06-02	R	C	C	C	R	C	A	R	C	A	I assumed the debt of third parties		5	3	2	52	C	C	2019-04-12 00:00:00.000	1	4	0.0	14	3
664413	1987-01-19	R	C	C	C	R	C	R	R	A	C	I assumed the debt of third parties		5	4	1	31	C	R	-1	-1	-1	-1.0	-1	-1
585622	1942-01-11	C	C	A	C	R	C	A	R	A	R	Illness in the family		4	3	3	76	C	C	2019-03-30 00:00:00.000	0	1	55.0	165	3
751090	1971-07-22	C	C	R	C	R	A	A	R	A	R	Unemployment		3	4	3	47	R	C	2018-12-26 00:00:00.000	1	1	20.0	165	3
527824	1961-07-15	C	C	A	C	R	C	A	A	A	C	Death of person who provided financial support		5	1	4	57	C	C	-1	-1	-1	-1.0	-1	-1
208881	1969-10-02	C	C	A	A	C	A	C	A	C	C	Unemployment		6	0	4	49	C	C	-1	-1	-1	-1.0	-1	-1
783143	2018-09-13	C	R	A	A	R	C	C	C	A	C	Unemployment		5	2	3	0	C	A	-1	-1	-1	-1.0	-1	-1
712868	1950-06-04	R	C	A	A	R	A	A	R	R	R		ASSALTO, ACABEI ASSUMINDO OUTRA DÍVIDA INESPERADA	1	5	4	68	R	C	2019-04-26 00:00:00.000	1	4	0.0	3	3
290572	2018-09-06	C	C	C	C	R	R	C	C	R	C	Unemployment		7	3	0	0	C	A	2018-11-29 00:00:00.000	0	2	45.0	267	3
789352	1974-05-02	C	C	A	A	C	C	C	R	R	C	Unemployment		6	2	2	44	C	C	2019-04-26 00:00:00.000	1	1	30.0	1	3
677831	1980-02-27	C	C	R	C	R	C	A	C	R	R	Unemployment		5	4	1	38	C	C	2019-05-06 00:00:00.000	1	3	0.0	3	3
617596	1961-07-05	C	C	C	C	R	C	A	R	A	R	Unemployment		5	3	2	57	C	C	2019-05-06 00:00:00.000	0	4	0.0	24	3
707437	1976-08-07	C	C	A	C	C	C	A	R	R	C	Unemployment		6	2	2	42	C	C	2019-04-30 00:00:00.000	1	2	40.0	8	3
826232	1990-05-13	C	C	A	C	C	C	R	R	A	C	Unemployment		6	2	2	28	C	R	2019-04-12 00:00:00.000	1	1	15.0	14	4
414406	1960-03-31	C	C	C	A	C	C	A	R	R	R	Illness in the family		5	3	2	58	C	C	2019-05-07 00:00:00.000	0	1	50.0	3	3
726312	1957-12-11	C	C	A	C	R	C	A	R	A	C	Unemployment		5	2	3	60	C	C	2019-04-09 00:00:00.000	1	1	50.0	93	3
387233	1962-02-02	C	C	C	A	R	C	C	R	A	R		Gastos n?o previsto em saúde	5	3	2	56	C	C	2019-04-30 00:00:00.000	1	6	0.0	3	4
356323	1978-04-11	C	C	A	A	C	R	A	R	A	C		Me esqueci	4	2	4	40	A	C	2019-04-25 00:00:00.000	1	5	0.0	13	4
355714	1981-10-05	C	C	C	R	C	C	A	R	R	C	Family conflict		6	3	1	36	C	C	-1	-1	-1	-1.0	-1	-1
320612	1954-01-31	C	C	C	C	C	C	A	R	A	C	Illness in the family		7	1	2	64	C	C	2019-05-07 00:00:00.000	1	2	40.0	2	3
193236	1976-12-25	C	C	C	C	R	A	R	A	A	C	Unemployment		5	2	3	41	C	C	2018-11-10 00:00:00.000	1	1	70.0	90	3
157258	1964-04-20	C	C	C	C	R	R	R	A	R	C		N?o reconheço nenhuma dívida pendente atualmente!!!	5	4	1	54	C	C	2018-10-30 00:00:00.000	1	1	55.0	241	3
339223	1967-10-07	A	A	R	R	A	A	A	R	A	A	Unemployment		0	3	7	51	A	C	2019-01-24 00:00:00.000	1	1	0.0	24	4
805513	1956-09-21	C	C	A	A	A	R	C	R	C	C	Family conflict		5	2	3	62	C	C	2018-09-14 00:00:00.000	1	1	80.0	170	3
250903	1966-11-09	C	C	C	A	C	A	A	C	A	A		Pagar prestacoes de outro	5	0	5	51	A	C	2018-10-24 00:00:00.000	0	1	70.0	1261	4
771576	1967-05-03	C	C	C	C	C	R	C	C	R	A		N	7	2	1	51	C	C	2019-02-13 00:00:00.000	1	1	15.0	104	3
793878	2018-08-23	C	C	A	C	C	C	R	R	A	R	Family conflict		5	3	2	0	C	A	2019-03-08 00:00:00.000	1	1	55.0	24	3
330634	1970-04-12	R	A	C	C	R	C	A	R	R	R	I assumed the debt of third parties		3	5	2	48	R	C	2018-11-16 00:00:00.000	1	1	55.0	165	3
382847	2018-07-19	R	C	C	A	R	A	A	R	A	C		Eu nao estou endividada	3	3	4	0	A	A	2019-02-09 00:00:00.000	1	1	35.0	88	3
508980	1972-04-15	C	C	A	A	R	A	C	R	C	C	Illness in the family		5	2	3	46	C	C	2018-09-24 00:00:00.000	1	3	45.0	185	2
629313	1984-08-28	R	C	C	C	C	C	A	R	A	C	Unemployment		6	2	2	34	C	R	2019-05-08 00:00:00.000	1	1	20.0	29	4
489231	1975-12-17	C	R	C	A	R	C	A	R	A	R	I assumed the debt of third parties		3	4	3	42	R	C	-1	-1	-1	-1.0	-1	-1
454389	2018-11-21	C	C	A	A	A	C	A	A	R	R	Unemployment		3	2	5	-1	A	A	2018-11-10 00:00:00.000	0	1	55.0	211	2
391891	1980-11-24	C	C	A	C	R	C	A	R	A	R	Unemployment		4	3	3	37	C	C	-1	-1	-1	-1.0	-1	-1
351951	1982-12-30	C	C	A	C	R	R	C	C	A	A		N?O ESTOU CIENTE DESSA TAL DÍVIDA	5	2	3	35	C	R	-1	-1	-1	-1.0	-1	-1
577232	1965-08-10	A	A	A	C	R	C	A	R	A	R	Family dissolution		2	3	5	53	A	C	2019-04-25 00:00:00.000	0	1	40.0	216	3
357234	1976-02-20	C	C	C	A	C	C	C	A	A	R	Unemployment		6	1	3	42	C	C	2019-04-03 00:00:00.000	1	1	20.0	14	4
266393	1966-05-31	C	A	A	A	C	C	R	R	A	C	Unemployment		4	2	4	52	A	C	2019-05-07 00:00:00.000	1	1	45.0	247	3
688412	1994-08-22	A	C	C	A	C	C	A	R	C	C	Unemployment		6	1	3	24	C	A	-1	-1	-1	-1.0	-1	-1
185614	1952-10-27	C	C	C	C	R	R	A	C	C	C	Family conflict		7	2	1	65	C	C	-1	-1	-1	-1.0	-1	-1
825240	1991-10-25	C	C	A	C	R	A	A	C	A	A	Unemployment		4	1	5	26	A	A	2018-09-14 00:00:00.000	1	1	40.0	305	3
384578	1976-05-08	C	C	A	A	A	C	A	A	C	C	Illness in the family		5	0	5	42	A	C	-1	-1	-1	-1.0	-1	-1
259239	1975-09-07	R	R	A	A	C	C	A	R	A	A	Family conflict		2	3	5	43	A	C	-1	-1	-1	-1.0	-1	-1
175571	1961-02-25	R	C	C	C	C	C	A	R	A	C	Unemployment		6	2	2	57	C	C	-1	-1	-1	-1.0	-1	-1
400619	1967-01-03	C	C	C	C	R	A	A	R	A	A	Unemployment		4	2	4	51	A	C	2019-05-07 00:00:00.000	1	1	60.0	241	2
653042	1977-03-14	R	R	C	A	R	C	C	R	R	A		Separaç?o	3	5	2	41	R	C	2019-01-28 00:00:00.000	0	6	15.0	262	4
704849	2018-11-03	C	C	A	A	C	A	R	A	R	C		Desemprego	4	2	4	-1	A	A	-1	-1	-1	-1.0	-1	-1
644534	2018-09-14	C	C	C	C	C	A	R	A	R	A		N?o temho renda	5	2	3	0	C	A	2018-09-24 00:00:00.000	1	1	0.0	236	3
644467	2018-09-24	C	C	A	A	C	C	A	C	R	C	Unemployment		6	1	3	0	C	A	-1	-1	-1	-1.0	-1	-1
444526	1981-09-24	R	A	C	R	R	C	R	R	C	C	Unemployment		4	5	1	37	R	C	2018-10-28 00:00:00.000	1	1	70.0	1935	3
457929	1964-06-06	C	C	A	A	C	A	C	C	R	A	Unemployment		5	1	4	54	C	C	-1	-1	-1	-1.0	-1	-1
722765	1973-04-07	C	C	A	A	C	C	A	C	A	C	Unemployment		6	0	4	45	C	C	2018-10-31 00:00:00.000	2	2	0.0	165	3
489947	1976-12-27	C	C	A	C	R	C	A	R	A	R	Unemployment		4	3	3	41	C	C	-1	-1	-1	-1.0	-1	-1
503558	1981-04-14	C	C	C	C	R	C	R	A	A	R		Contas a mais que esperardo	5	3	2	37	C	C	2019-04-30 00:00:00.000	0	4	0.0	34	4
201758	1990-09-20	C	C	A	C	C	C	R	R	A	A		Minha esposa que é a responsável pelo pagamento	5	2	3	28	C	R	2019-04-09 00:00:00.000	1	3	0.0	17	3
198432	1990-01-16	C	R	A	C	R	C	R	R	R	C	Unemployment		4	5	1	28	R	R	-1	-1	-1	-1.0	-1	-1
615886	1981-10-19	R	R	A	C	C	C	A	R	A	C	Unemployment		4	3	3	36	C	C	2019-05-01 00:00:00.000	0	1	45.0	333	3
822016	1980-06-25	R	C	A	A	C	C	A	R	C	C	I assumed the debt of third parties		5	2	3	38	C	C	2019-05-07 00:00:00.000	0	2	0.0	24	3
299523	1988-07-04	C	C	C	A	R	C	R	R	R	C	I assumed the debt of third parties		5	4	1	30	C	R	2019-02-28 00:00:00.000	2	6	0.0	24	3
773059	2018-09-16	C	C	A	A	C	C	C	C	R	R	Unemployment		6	2	2	0	C	A	-1	-1	-1	-1.0	-1	-1
534267	1974-11-25	C	C	A	A	C	C	R	A	C	C		Baixa no movimento da empresa	6	1	3	43	C	C	2019-04-09 00:00:00.000	1	1	50.0	45	3
455803	1993-05-24	C	C	C	C	R	R	A	A	R	C		Valores indevidos	5	3	2	25	C	A	2018-09-14 00:00:00.000	1	1	35.0	333	3
522742	1995-06-13	C	C	C	C	C	C	C	R	A	R	I assumed the debt of third parties		7	2	1	23	C	A	-1	-1	-1	-1.0	-1	-1
209596	1968-02-26	C	C	A	C	C	A	C	R	C	C	Family conflict		7	1	2	50	C	C	2019-04-25 00:00:00.000	1	1	30.0	45	3
779520	1977-04-03	C	C	A	C	C	R	C	A	A	R	Illness in the family		5	2	3	41	C	C	2018-09-02 00:00:00.000	1	1	0.0	257	5
325714	1965-11-06	R	R	A	C	R	C	R	R	R	R	Unemployment		2	7	1	52	R	C	2019-02-22 00:00:00.000	2	2	0.0	19	3
534394	1972-09-04	C	C	A	A	C	R	A	C	A	A	I assumed the debt of third parties		4	1	5	46	A	C	2019-04-06 00:00:00.000	1	1	0.0	14	2
613127	1955-07-24	A	R	C	C	C	C	A	R	A	C		plano de saude	5	2	3	63	C	C	2019-03-01 00:00:00.000	1	1	15.0	93	3
208299	2018-10-27	C	C	C	C	C	C	A	R	C	C		Faculdade	8	1	1	-1	C	A	2018-10-30 00:00:00.000	1	1	30.0	185	4
469394	1992-07-13	C	C	A	A	C	A	R	R	C	C		Gasto de mais	5	2	3	26	C	A	2019-03-28 00:00:00.000	2	4	0.0	1	2
182217	1994-07-07	C	C	A	A	R	C	A	R	A	C	Unemployment		4	2	4	24	A	A	2019-05-06 00:00:00.000	1	1	50.0	24	2
342490	1976-11-09	A	R	A	C	R	C	A	R	A	A		Gastar mais do que podia	2	3	5	41	A	C	2019-04-23 00:00:00.000	1	3	30.0	16	3
526170	1969-03-12	C	C	C	A	R	C	R	C	R	C	Unemployment		6	3	1	49	C	C	2018-09-10 00:00:00.000	1	1	55.0	1515	4
160073	1979-05-05	R	R	A	A	C	C	A	R	A	A	Illness in the family		2	3	5	39	A	C	-1	-1	-1	-1.0	-1	-1
696342	1982-09-19	C	C	A	A	R	C	A	A	R	R	Illness in the family		3	3	4	36	A	C	2019-05-01 00:00:00.000	1	3	30.0	7	3
532517	1979-02-10	C	C	C	A	C	A	A	C	A	R	Unemployment		5	1	4	39	C	C	2018-11-28 00:00:00.000	1	1	60.0	425	3
758670	1987-10-31	A	A	C	R	A	C	R	R	A	C		Saude	3	3	4	30	A	R	2018-11-13 00:00:00.000	0	1	35.0	243	3
234703	2018-04-19	C	C	A	C	R	C	A	A	C	R		Crise no comércio	5	2	3	0	C	A	2019-04-27 00:00:00.000	0	1	30.0	29	3
479877	1966-11-27	C	C	C	A	R	C	A	R	C	C	I assumed the debt of third parties		6	2	2	51	C	C	-1	-1	-1	-1.0	-1	-1
671253	1945-05-17	C	C	A	A	R	A	R	A	A	C	I assumed the debt of third parties		3	2	5	73	A	C	-1	-1	-1	-1.0	-1	-1
599046	1983-04-24	C	C	C	C	R	A	R	R	A	A	Unemployment		4	3	3	35	C	R	-1	-1	-1	-1.0	-1	-1
798635	1966-05-25	R	R	C	A	C	C	R	A	A	A	Unemployment		3	3	4	52	A	C	2018-08-30 00:00:00.000	2	2	60.0	250	3
170453	1983-07-02	C	C	C	C	R	A	A	R	R	R		Cancelamento de serviço Net. N?o tinha noç?o da dívida	4	4	2	35	R	R	-1	-1	-1	-1.0	-1	-1
699182	1990-01-15	C	C	R	A	A	R	A	C	A	C	Unemployment		4	2	4	28	A	R	-1	-1	-1	-1.0	-1	-1
429506	1976-01-16	C	C	C	C	C	C	C	R	A	C		Um mês de gasto excessivo por doença.	8	1	1	42	C	C	2019-05-08 00:00:00.000	0	1	35.0	155	4
799954	1983-09-18	C	C	A	A	C	R	C	C	C	C	Illness in the family		7	1	2	35	C	R	-1	-1	-1	-1.0	-1	-1
744658	1991-08-09	C	C	C	C	R	C	C	R	R	C	Unemployment		7	3	0	27	C	R	2019-03-28 00:00:00.000	1	1	35.0	140	3
571892	2018-09-06	A	C	A	A	R	C	A	A	A	R	Family conflict		2	2	6	0	A	A	2019-05-03 00:00:00.000	1	4	45.0	3	3
216502	1981-11-16	R	R	R	C	R	C	A	R	R	R		N?o interessa, a Net é ladra	2	7	1	36	R	C	-1	-1	-1	-1.0	-1	-1
636690	1964-03-17	A	C	A	C	C	A	C	C	A	C	Illness in the family		6	0	4	54	C	C	-1	-1	-1	-1.0	-1	-1
335999	1975-11-18	C	C	A	A	R	R	C	R	C	C	Unemployment		5	3	2	42	C	C	-1	-1	-1	-1.0	-1	-1
215889	1977-09-14	C	R	A	C	C	C	C	R	A	C	Illness in the family		6	2	2	41	C	C	2019-04-29 00:00:00.000	1	1	50.0	83	3
520055	1984-03-01	C	C	A	C	R	A	A	R	C	A	Family dissolution		4	2	4	34	A	R	-1	-1	-1	-1.0	-1	-1
489690	2018-09-05	C	C	A	A	C	R	C	C	R	C	Unemployment		6	2	2	0	C	A	2019-04-10 00:00:00.000	1	6	0.0	19	4
755784	1970-07-27	C	C	A	A	C	R	C	C	A	R	I assumed the debt of third parties		5	2	3	48	C	C	-1	-1	-1	-1.0	-1	-1
776845	1988-05-15	C	C	A	C	A	C	A	R	R	R	Family conflict		4	3	3	30	C	R	2019-03-28 00:00:00.000	1	3	0.0	14	3
679199	1994-04-16	R	C	C	A	A	C	A	R	R	C	I assumed the debt of third parties		4	3	3	24	C	A	-1	-1	-1	-1.0	-1	-1
726062	1979-10-26	C	C	R	C	R	C	A	R	A	A	Unemployment		4	3	3	38	C	C	2019-04-08 00:00:00.000	1	1	50.0	50	3
279470	1982-07-04	C	C	C	A	C	C	A	R	A	A	Unemployment		5	1	4	36	C	C	-1	-1	-1	-1.0	-1	-1
724267	1980-08-08	C	C	C	C	R	R	C	C	C	C	Family dissolution		8	2	0	38	C	C	2019-04-17 00:00:00.000	0	1	55.0	55	3
443669	1978-09-01	C	C	C	A	R	C	C	C	A	A	Unemployment		6	1	3	40	C	C	-1	-1	-1	-1.0	-1	-1
391955	1978-01-27	R	R	C	C	R	C	R	R	R	C	Family dissolution		4	6	0	40	R	C	-1	-1	-1	-1.0	-1	-1
559004	1964-08-26	C	C	A	A	C	R	A	C	C	R	Family conflict		5	2	3	54	C	C	2018-10-02 00:00:00.000	1	1	35.0	267	4
467224	1971-03-27	C	C	C	A	C	A	C	A	A	R	Unemployment		5	1	4	47	C	C	-1	-1	-1	-1.0	-1	-1
570600	1975-03-25	A	C	A	A	C	C	A	R	A	R	I assumed the debt of third parties		3	2	5	43	A	C	2019-04-09 00:00:00.000	1	4	0.0	4	3
240784	1941-06-08	C	C	C	C	R	A	C	A	A	A		falta de dinehiro	5	1	4	77	C	C	2018-10-13 00:00:00.000	3	3	45.0	135	2
378928	1974-10-30	C	C	A	C	C	C	A	A	A	R	Unemployment		5	1	4	43	C	C	2019-05-04 00:00:00.000	1	1	50.0	2	4
537244	1983-06-12	R	R	C	C	R	C	A	R	A	R	Unemployment		3	5	2	35	R	R	-1	-1	-1	-1.0	-1	-1
801761	1990-09-19	C	C	C	A	C	C	R	C	R	C	Unemployment		7	2	1	28	C	R	2019-02-01 00:00:00.000	1	1	50.0	180	2
516674	1967-11-07	R	C	A	A	R	C	R	A	C	A	Death of person who provided financial support		3	3	4	50	A	C	2018-10-26 00:00:00.000	0	2	45.0	206	3
385032	1994-08-07	R	R	A	A	R	C	R	R	A	R	Unemployment		1	6	3	24	R	A	2018-10-24 00:00:00.000	1	1	20.0	226	2
679632	1963-12-28	C	C	A	A	R	C	C	C	A	C	I assumed the debt of third parties		6	1	3	54	C	C	2019-03-21 00:00:00.000	1	1	15.0	4	4
698632	1963-12-28	C	C	A	A	R	C	C	C	C	C	I assumed the debt of third parties		7	1	2	54	C	C	2019-03-21 00:00:00.000	1	1	15.0	4	4
703484	1964-01-27	R	C	C	A	R	C	C	R	A	A		emprestimo	4	3	3	54	C	C	2018-12-10 00:00:00.000	1	1	55.0	1636	3
361096	1978-04-02	C	C	C	A	C	C	R	R	A	A	Unemployment		5	2	3	40	C	C	2019-03-25 00:00:00.000	0	1	35.0	182	3
247284	1977-08-14	R	A	C	C	R	C	A	R	A	R		Dificuldade financeira	3	4	3	41	R	C	2019-05-06 00:00:00.000	1	1	35.0	93	3
317518	1990-04-12	C	C	C	C	R	C	A	C	A	A	Family conflict		6	1	3	28	C	R	2019-05-02 00:00:00.000	0	1	0.0	29	3
153554	1951-09-13	C	C	C	A	R	A	C	A	A	R	Unemployment		4	2	4	67	A	C	2018-10-17 00:00:00.000	0	3	15.0	140	3
696560	1989-08-15	R	C	C	A	R	R	A	R	R	R		Construç?o de casa	2	6	2	29	R	R	2018-08-31 00:00:00.000	1	1	55.0	1687	3
538492	2018-08-04	C	C	A	C	R	C	A	R	R	R	Unemployment		4	4	2	0	R	A	-1	-1	-1	-1.0	-1	-1
242547	1985-07-30	C	C	A	A	C	R	A	R	C	R	Unemployment		4	3	3	33	C	R	-1	-1	-1	-1.0	-1	-1
681147	1991-08-31	R	C	C	C	A	C	C	R	C	A	I assumed the debt of third parties		6	2	2	27	C	R	2019-05-03 00:00:00.000	0	1	15.0	24	3
442719	1971-10-18	R	R	C	A	R	C	C	C	A	A	Unemployment		4	3	3	46	C	C	-1	-1	-1	-1.0	-1	-1
620378	2018-09-19	C	C	R	C	C	C	A	A	R	C	Family dissolution		6	2	2	0	C	A	2019-05-09 00:00:00.000	0	3	0.0	14	3
463267	1965-09-15	A	R	A	A	A	C	R	R	A	R		Atraso no pagamento	1	4	5	53	A	C	2019-04-30 00:00:00.000	1	4	0.0	4	3
325723	1994-07-05	C	C	C	A	C	A	C	R	C	C	Unemployment		7	1	2	24	C	A	-1	-1	-1	-1.0	-1	-1
525792	1971-10-28	A	C	C	C	R	C	A	A	R	C	Family conflict		5	2	3	46	C	C	2018-12-18 00:00:00.000	0	1	50.0	93	2
270844	1987-07-27	C	C	C	A	R	A	R	A	R	C		Mudança	4	3	3	31	C	R	-1	-1	-1	-1.0	-1	-1
648797	1993-02-02	R	C	C	C	C	C	A	R	C	C	Unemployment		7	2	1	25	C	A	-1	-1	-1	-1.0	-1	-1
208005	2018-10-07	C	C	C	A	R	R	A	A	C	R	Unemployment		4	3	3	-1	C	A	2019-04-23 00:00:00.000	1	3	30.0	14	3
814294	1979-12-03	C	C	C	C	R	A	A	R	A	C	Unemployment		5	2	3	38	C	C	2019-03-16 00:00:00.000	1	1	30.0	78	3
743621	1955-12-03	C	C	R	A	C	R	R	A	A	C		Problema no depósito da aposentadoria	4	3	3	62	C	C	2019-02-25 00:00:00.000	1	1	35.0	73	4
295386	1971-02-19	C	C	A	A	R	C	A	A	R	R	Unemployment		3	3	4	47	A	C	2019-01-08 00:00:00.000	1	1	50.0	109	3
809124	1983-02-01	C	C	C	C	C	R	C	R	A	C	Unemployment		7	2	1	35	C	R	-1	-1	-1	-1.0	-1	-1
767329	1988-03-04	C	R	R	A	A	A	A	R	A	R	Unemployment		1	4	5	30	A	R	-1	-1	-1	-1.0	-1	-1
347586	2018-09-17	C	C	A	A	C	C	C	C	A	C	Unemployment		7	0	3	0	C	A	2018-10-10 00:00:00.000	0	1	30.0	274	3
813979	1953-01-26	C	C	C	C	C	C	A	R	A	R		Doença	6	2	2	65	C	C	2019-03-29 00:00:00.000	1	1	0.0	14	3
713298	1972-09-20	C	C	A	A	R	R	A	R	C	C	Illness in the family		4	3	3	46	C	C	-1	-1	-1	-1.0	-1	-1
276910	1966-02-21	R	C	C	C	R	C	A	A	A	C	Death of person who provided financial support		5	2	3	52	C	C	2019-03-04 00:00:00.000	0	1	0.0	14	4
261990	1978-05-30	C	C	C	A	C	R	C	R	C	C	Death of person who provided financial support		7	2	1	40	C	C	-1	-1	-1	-1.0	-1	-1
435371	1980-05-05	C	C	A	A	R	A	A	A	C	A	Unemployment		3	1	6	38	A	C	2019-05-07 00:00:00.000	0	1	20.0	17	4
563585	1976-11-15	C	R	C	A	C	C	C	R	A	A	Illness in the family		5	2	3	41	C	C	2019-05-02 00:00:00.000	1	4	0.0	3	4
779542	1986-10-01	C	C	C	A	R	R	A	C	C	C	Illness in the family		6	2	2	32	C	R	-1	-1	-1	-1.0	-1	-1
424596	1994-09-14	C	C	C	A	R	R	C	R	A	C	I assumed the debt of third parties		5	3	2	24	C	A	-1	-1	-1	-1.0	-1	-1
191773	1983-07-22	R	R	C	A	C	C	C	A	R	R	Unemployment		4	4	2	35	R	R	2019-04-12 00:00:00.000	1	1	50.0	14	2
742193	1978-08-15	R	R	C	A	C	C	R	A	R	C	Unemployment		4	4	2	40	R	C	2018-10-25 00:00:00.000	1	1	15.0	29	4
419780	1979-10-29	C	C	A	C	R	A	A	R	C	C	Family conflict		5	2	3	38	C	C	2018-09-11 00:00:00.000	1	1	40.0	60	3
516202	1990-06-10	C	C	A	A	R	C	A	C	C	C		Esqueci	6	1	3	28	C	R	-1	-1	-1	-1.0	-1	-1
813496	1982-04-28	C	C	A	C	C	C	C	C	C	C	Unemployment		9	0	1	36	C	C	2019-04-25 00:00:00.000	1	5	0.0	4	4
777524	1966-01-11	A	R	C	A	A	R	C	R	A	A	I assumed the debt of third parties		2	3	5	52	A	C	2018-11-23 00:00:00.000	1	1	30.0	213	3
262477	1938-06-12	C	C	C	A	C	C	A	A	C	C	Unemployment		7	0	3	80	C	C	2018-10-25 00:00:00.000	0	1	80.0	288	3
468806	1993-08-18	C	C	A	A	A	C	R	R	A	C	Unemployment		4	2	4	25	A	A	2018-10-04 00:00:00.000	1	1	65.0	540	3
631020	1979-03-08	R	R	C	R	R	C	A	R	R	R	Family dissolution		2	7	1	39	R	C	2019-01-23 00:00:00.000	0	1	50.0	165	3
713305	1968-08-28	R	C	A	C	C	C	A	R	R	C	Addiction		5	3	2	50	C	C	-1	-1	-1	-1.0	-1	-1
228086	1978-10-10	C	C	R	A	R	C	A	A	A	C	Unemployment		4	2	4	39	A	C	2019-05-06 00:00:00.000	1	1	40.0	145	4
818372	2018-09-20	R	C	C	C	C	C	A	R	R	R	Unemployment		5	4	1	0	C	A	-1	-1	-1	-1.0	-1	-1
430051	1979-12-22	A	C	C	R	R	A	R	A	A	C	Family conflict		3	3	4	38	A	C	-1	-1	-1	-1.0	-1	-1
564897	1990-03-08	R	R	A	A	R	C	A	R	C	C	Illness in the family		3	4	3	28	R	R	-1	-1	-1	-1.0	-1	-1
718872	1992-03-29	C	C	A	C	R	R	C	C	C	A	Family dissolution		6	2	2	26	C	A	2019-01-25 00:00:00.000	4	5	0.0	29	3
808547	1989-02-12	C	C	C	A	R	C	A	R	A	C		Atrasos em meu pagamento	5	2	3	29	C	R	-1	-1	-1	-1.0	-1	-1
203416	1948-09-08	C	C	A	A	C	C	A	A	R	R	Unemployment		4	2	4	70	A	C	2018-08-31 00:00:00.000	1	1	30.0	241	4
521685	1984-07-12	C	R	A	C	C	C	A	A	C	R	Unemployment		5	2	3	34	C	R	2019-03-07 00:00:00.000	1	1	15.0	83	8
335923	1972-11-22	C	C	A	A	R	C	A	R	C	C	Family conflict		5	2	3	45	C	C	2018-09-24 00:00:00.000	1	1	55.0	1266	4
568909	1984-01-22	C	C	A	A	C	C	R	R	A	R	Family conflict		4	3	3	34	C	R	2019-05-02 00:00:00.000	0	1	45.0	479	4
756414	1995-02-15	R	R	A	C	R	C	R	R	A	R	Unemployment		2	6	2	23	R	A	2019-03-11 00:00:00.000	1	1	55.0	83	3
640943	1955-02-02	C	C	A	C	C	C	A	R	A	R	Unemployment		5	2	3	63	C	C	2018-12-13 00:00:00.000	1	1	55.0	159	3
177101	2018-09-14	C	C	R	C	R	R	C	R	A	C		Atraso no aluguel	5	4	1	0	C	A	2019-04-30 00:00:00.000	0	1	20.0	14	3
514516	1966-12-12	C	C	A	C	R	R	A	R	A	A	Unemployment		3	3	4	51	A	C	2019-01-03 00:00:00.000	1	3	30.0	55	2
773376	1996-03-03	C	C	A	C	R	C	A	R	A	R		Quando cancelei o serviços da Net devido a mudança de endereço, n?o fui notificado de conta em aberta.	4	3	3	22	C	A	2018-09-05 00:00:00.000	1	1	65.0	839	3
396638	1976-11-23	C	C	A	A	C	C	R	R	A	C		Esquecimento	5	2	3	41	C	C	-1	-1	-1	-1.0	-1	-1
361082	1980-04-18	A	C	C	C	R	C	A	R	R	R	I assumed the debt of third parties		4	4	2	38	R	C	2018-11-30 00:00:00.000	1	2	30.0	119	3
707138	1997-11-23	R	C	A	A	R	A	R	R	A	A	Unemployment		1	4	5	20	A	A	-1	-1	-1	-1.0	-1	-1
307313	1962-04-20	C	C	A	C	R	C	R	R	R	A	Unemployment		4	4	2	56	R	C	-1	-1	-1	-1.0	-1	-1
729869	2018-09-13	C	R	A	C	C	C	A	R	R	C	Unemployment		5	3	2	0	C	A	-1	-1	-1	-1.0	-1	-1
580591	1983-07-26	C	C	A	A	A	R	C	C	C	C	Family dissolution		6	1	3	35	C	R	2018-08-29 00:00:00.000	1	1	45.0	973	3
296416	1973-05-12	C	C	C	A	R	C	A	R	A	A	Unemployment		4	2	4	45	A	C	2019-05-01 00:00:00.000	3	3	0.0	14	5
194613	1985-07-03	C	C	C	C	R	C	A	A	R	C		Sou autônomo nem sempre recebo na data certa	6	2	2	33	C	R	2019-03-28 00:00:00.000	0	3	0.0	14	4
157653	1975-01-27	C	C	A	A	C	R	A	C	A	C	I assumed the debt of third parties		5	1	4	43	C	C	-1	-1	-1	-1.0	-1	-1
573364	1964-07-08	C	C	A	A	C	C	A	A	R	C		doença na familia,assumi divida de terceiros	5	1	4	54	C	C	2019-04-22 00:00:00.000	1	5	0.0	16	4
172877	1977-05-19	C	C	A	C	R	C	A	R	C	C	Family dissolution		6	2	2	41	C	C	2019-03-24 00:00:00.000	1	4	0.0	13	3
251970	1984-05-08	C	R	A	A	C	C	A	R	A	R	Death of person who provided financial support		3	3	4	34	A	R	2018-09-17 00:00:00.000	0	1	0.0	243	3
616427	2018-09-13	C	C	A	A	A	C	C	A	R	C	Unemployment		5	1	4	0	C	A	-1	-1	-1	-1.0	-1	-1
679543	1957-06-15	A	C	C	C	R	R	A	R	R	A	Unemployment		3	4	3	61	R	C	-1	-1	-1	-1.0	-1	-1
657264	1963-12-09	C	C	C	A	C	C	A	R	C	C	Illness in the family		7	1	2	54	C	C	2019-04-23 00:00:00.000	0	1	0.0	29	4
611764	1980-05-29	C	C	C	C	R	A	A	R	C	R		Mercado abaixo da media	5	3	2	38	C	C	2018-08-30 00:00:00.000	1	1	65.0	236	3
449400	1980-01-14	C	C	A	A	A	C	A	R	A	C	Unemployment		4	1	5	38	A	C	2018-11-20 00:00:00.000	1	1	20.0	196	4
208285	1948-12-09	C	C	A	A	C	R	A	C	A	R		Viagem	4	2	4	69	A	C	2018-12-04 00:00:00.000	1	1	55.0	104	3
169296	1957-02-25	R	R	R	C	R	A	A	R	C	C	Unemployment		3	5	2	61	R	C	2019-05-01 00:00:00.000	0	3	30.0	29	4
730964	1975-12-07	C	C	C	A	C	C	A	R	A	R	Family dissolution		5	2	3	42	C	C	2019-04-29 00:00:00.000	0	3	35.0	155	4
599237	2018-09-01	C	C	A	A	A	C	A	R	A	R	I assumed the debt of third parties		3	2	5	0	A	A	-1	-1	-1	-1.0	-1	-1
609655	1982-06-05	C	C	A	A	C	C	A	R	A	R	Unemployment		4	2	4	36	A	C	-1	-1	-1	-1.0	-1	-1
345858	1973-02-21	R	C	C	A	R	R	C	A	A	C		Acidente	4	3	3	45	C	C	2019-02-27 00:00:00.000	0	1	0.0	83	2
489535	1985-09-12	C	C	C	A	R	A	R	R	R	A	Unemployment		3	4	3	33	R	R	-1	-1	-1	-1.0	-1	-1
765313	2018-09-08	C	C	A	C	R	C	A	R	R	A	I assumed the debt of third parties		4	3	3	0	C	A	-1	-1	-1	-1.0	-1	-1
822376	1979-11-06	R	C	C	C	C	A	A	R	C	C	Unemployment		6	2	2	38	C	C	-1	-1	-1	-1.0	-1	-1
666378	1964-06-04	R	R	A	A	R	C	A	A	A	A	Unemployment		1	3	6	54	A	C	2019-05-02 00:00:00.000	1	4	0.0	7	3
548587	1996-04-29	R	C	A	A	C	R	A	R	C	C	Unemployment		4	3	3	22	C	A	-1	-1	-1	-1.0	-1	-1
365864	1958-07-18	C	R	C	A	R	C	A	R	R	R	Unemployment		3	5	2	60	R	C	2019-03-11 00:00:00.000	2	3	30.0	14	3
459068	1981-07-07	C	C	A	C	C	C	A	R	C	R		atraso de pagamento de salario	6	2	2	37	C	C	-1	-1	-1	-1.0	-1	-1
744935	1987-04-18	C	C	A	A	R	A	C	C	A	C	Unemployment		5	1	4	31	C	R	-1	-1	-1	-1.0	-1	-1
331667	1984-09-23	C	C	A	A	C	C	A	R	A	R	Unemployment		4	2	4	34	A	R	2019-01-23 00:00:00.000	1	4	0.0	55	4
469158	1982-08-18	A	A	A	C	C	C	A	R	A	C	Unemployment		4	1	5	36	A	C	2019-03-13 00:00:00.000	0	1	55.0	1278	3
341349	1964-06-12	C	C	C	A	C	R	R	A	R	C		INSTABILIDADE ECONOMICA DO COMERCIO, QUEDA DA COMISS?O	5	3	2	54	C	C	2019-04-26 00:00:00.000	1	1	0.0	14	3
209186	1958-09-22	C	C	A	A	C	C	R	A	A	C	Family dissolution		5	1	4	60	C	C	2018-11-23 00:00:00.000	1	1	30.0	213	2
684240	1967-11-27	R	C	R	A	C	A	A	A	A	C	Unemployment		3	2	5	50	A	C	-1	-1	-1	-1.0	-1	-1
321515	2018-08-10	C	C	C	C	R	R	C	A	C	R	Illness in the family		6	3	1	0	C	A	2019-05-06 00:00:00.000	0	4	0.0	14	3
362008	1976-08-25	C	R	C	C	C	C	R	A	C	C	I assumed the debt of third parties		7	2	1	42	C	C	2019-05-06 00:00:00.000	1	3	35.0	3	2
330269	1970-07-04	A	C	C	C	C	A	A	R	A	R	Family conflict		4	2	4	48	A	C	2018-12-28 00:00:00.000	1	1	55.0	257	3
679536	1971-05-26	C	C	A	A	R	C	R	A	C	C	I assumed the debt of third parties		5	2	3	47	C	C	-1	-1	-1	-1.0	-1	-1
217122	1979-03-17	C	C	C	A	R	C	C	R	A	C	Unemployment		6	2	2	39	C	C	-1	-1	-1	-1.0	-1	-1
580256	1976-01-21	C	C	A	A	R	C	A	R	C	C	Unemployment		5	2	3	42	C	C	-1	-1	-1	-1.0	-1	-1
818377	2018-09-28	C	C	A	A	R	C	C	C	A	R	Unemployment		5	2	3	-1	C	A	2019-04-17 00:00:00.000	1	1	0.0	24	4
555420	1987-04-28	R	R	C	C	C	C	A	R	R	R	Unemployment		4	5	1	31	R	R	2018-09-22 00:00:00.000	2	2	0.0	220	3
294887	1996-11-16	R	R	R	C	C	C	A	R	A	A	Unemployment		3	4	3	21	R	A	-1	-1	-1	-1.0	-1	-1
726377	1988-03-21	R	C	R	A	R	C	A	R	C	C	Family conflict		4	4	2	30	R	R	-1	-1	-1	-1.0	-1	-1
579768	1956-04-13	C	C	C	A	R	A	A	A	R	C		Problemas de saúde	4	2	4	62	A	C	2019-04-17 00:00:00.000	0	1	35.0	14	3
277450	1988-08-01	C	R	A	C	C	C	R	R	R	C	Unemployment		5	4	1	30	C	R	2018-11-09 00:00:00.000	0	1	15.0	19	3
618327	1987-11-15	C	C	C	C	R	A	A	A	R	R	Unemployment		4	3	3	30	C	R	-1	-1	-1	-1.0	-1	-1
282326	1958-12-21	C	C	A	A	C	R	A	R	C	C	Unemployment		5	2	3	59	C	C	2019-05-07 00:00:00.000	0	3	40.0	14	3
336816	1985-03-01	C	C	A	A	R	R	C	C	R	C	Unemployment		5	3	2	33	C	R	2019-04-06 00:00:00.000	0	4	0.0	29	4
514671	1973-01-23	R	A	C	A	A	C	R	R	A	A	Unemployment		2	3	5	45	A	C	2018-12-27 00:00:00.000	1	1	55.0	135	4
180427	1983-05-18	R	C	C	A	A	A	R	C	A	C	I assumed the debt of third parties		4	2	4	35	A	R	-1	-1	-1	-1.0	-1	-1
226078	1979-10-18	C	C	C	A	C	C	A	R	A	C		A empresa que trabalho está passando por problemas financeiros devido a perca brusca de clientes por isso tive diminuiç?o de salário e atrasos de pagamento	6	1	3	38	C	C	2019-05-04 00:00:00.000	0	1	0.0	14	3
530506	1960-07-12	C	C	C	A	C	C	A	A	C	C	Death of person who provided financial support		7	0	3	58	C	C	-1	-1	-1	-1.0	-1	-1
489828	1980-07-06	C	C	A	A	C	R	A	R	R	C		atraso de salario	4	3	3	38	C	C	2019-03-02 00:00:00.000	1	1	55.0	216	3
410850	1996-01-11	C	C	R	A	C	R	A	C	C	A		ATRASO DE RECEBIMENTOS	5	2	3	22	C	A	2018-11-16 00:00:00.000	1	1	0.0	175	3
345802	1992-06-27	A	C	C	C	C	C	A	R	A	C	I assumed the debt of third parties		6	1	3	26	C	A	-1	-1	-1	-1.0	-1	-1
702226	1956-06-18	C	C	A	A	C	C	R	A	C	C	I assumed the debt of third parties		6	1	3	62	C	C	-1	-1	-1	-1.0	-1	-1
716705	2018-09-14	C	C	C	C	C	C	A	R	A	R	Family conflict		6	2	2	0	C	A	-1	-1	-1	-1.0	-1	-1
391209	1991-09-09	C	C	A	A	R	C	A	A	A	A	Illness in the family		3	1	6	27	A	R	-1	-1	-1	-1.0	-1	-1
604703	1985-06-25	C	C	A	A	C	A	C	R	A	A	Unemployment		4	1	5	33	A	R	-1	-1	-1	-1.0	-1	-1
714191	1997-02-04	R	C	A	C	R	R	R	A	A	R	I assumed the debt of third parties		2	5	3	21	R	A	-1	-1	-1	-1.0	-1	-1
320941	1974-12-11	C	C	C	A	R	C	A	C	A	R	I assumed the debt of third parties		5	2	3	43	C	C	2018-10-02 00:00:00.000	0	1	0.0	226	4
701496	1972-11-20	C	C	A	C	C	R	A	R	A	R		N?o tenho dívidas	4	3	3	45	C	C	2018-12-11 00:00:00.000	0	1	0.0	182	4
294595	1987-08-20	C	C	A	A	C	C	A	R	R	A		interferencias externas	4	2	4	31	A	R	-1	-1	-1	-1.0	-1	-1
480371	1989-06-17	C	C	A	A	C	C	A	R	R	R	Unemployment		4	3	3	29	C	R	-1	-1	-1	-1.0	-1	-1
727763	1963-10-10	R	R	A	A	C	C	R	R	C	C	I assumed the debt of third parties		4	4	2	54	R	C	-1	-1	-1	-1.0	-1	-1
217522	1987-08-24	C	C	C	C	C	R	A	A	A	C	Illness in the family		6	1	3	31	C	R	-1	-1	-1	-1.0	-1	-1
380680	1962-03-15	C	C	A	A	C	C	A	R	A	C	Illness in the family		5	1	4	56	C	C	2019-05-08 00:00:00.000	1	6	0.0	19	3
199437	1962-08-12	R	R	C	A	C	C	A	R	R	R	Unemployment		3	5	2	56	R	C	2019-01-21 00:00:00.000	0	3	35.0	14	3
208986	1977-11-19	A	C	A	A	C	A	C	A	R	C		Viagem	4	1	5	40	A	C	-1	-1	-1	-1.0	-1	-1
796743	1971-05-15	C	C	C	A	R	A	C	C	C	C	Illness in the family		7	1	2	47	C	C	2018-12-04 00:00:00.000	1	1	55.0	19	3
757712	1978-09-07	R	C	A	A	C	C	A	R	R	R	Unemployment		3	4	3	40	R	C	2019-03-09 00:00:00.000	1	1	55.0	78	3
534340	2018-09-11	C	R	C	C	R	A	C	R	A	R	Unemployment		4	4	2	0	R	A	2019-04-18 00:00:00.000	1	4	0.0	16	4
287502	1973-09-15	R	R	A	C	R	C	A	R	C	C	Unemployment		4	4	2	45	R	C	-1	-1	-1	-1.0	-1	-1
228293	1990-09-28	C	C	A	A	C	R	C	C	C	C	Unemployment		7	1	2	28	C	R	-1	-1	-1	-1.0	-1	-1
730569	1971-12-03	A	C	A	C	C	R	R	C	R	C	I assumed the debt of third parties		5	3	2	46	C	C	-1	-1	-1	-1.0	-1	-1
515793	1969-04-25	C	C	A	A	C	R	A	R	R	A		Dividas	3	3	4	49	A	C	2018-08-30 00:00:00.000	1	1	65.0	1307	3
386420	1978-06-01	C	C	C	C	R	C	C	C	C	C	I assumed the debt of third parties		9	1	0	40	C	C	2019-03-11 00:00:00.000	2	3	0.0	29	3
702681	1994-12-21	C	R	A	C	R	C	A	R	A	R	I assumed the debt of third parties		3	4	3	23	R	A	-1	-1	-1	-1.0	-1	-1
764275	1976-10-13	C	C	C	C	R	C	A	A	R	R	Unemployment		5	3	2	41	C	C	2019-05-07 00:00:00.000	1	4	0.0	2	4
265193	1988-06-24	C	C	A	A	C	C	A	R	A	C	Unemployment		5	1	4	30	C	R	-1	-1	-1	-1.0	-1	-1
492922	1950-03-20	C	C	A	A	R	C	A	R	A	R	Illness in the family		3	3	4	68	A	C	2019-04-04 00:00:00.000	1	1	15.0	55	3
569740	1998-10-21	C	C	C	A	A	C	A	A	R	R	I assumed the debt of third parties		4	2	4	19	A	A	2019-04-03 00:00:00.000	1	1	55.0	170	3
296817	2018-09-20	C	C	C	C	C	A	C	R	A	C	I assumed the debt of third parties		7	1	2	0	C	A	2019-04-27 00:00:00.000	1	3	0.0	8	3
458218	1990-05-25	C	C	C	A	R	C	A	R	R	R	Unemployment		4	4	2	28	R	R	2019-01-09 00:00:00.000	1	1	50.0	170	3
748443	1995-01-04	C	C	C	C	R	C	A	R	A	A	Unemployment		5	2	3	23	C	A	2018-10-29 00:00:00.000	1	1	0.0	216	4
782178	1972-02-01	C	C	A	A	R	C	R	A	C	C	Unemployment		5	2	3	46	C	C	2018-10-23 00:00:00.000	1	1	60.0	253	3
603588	1972-10-05	C	C	A	A	R	C	R	A	R	A	Family dissolution		3	3	4	46	A	C	-1	-1	-1	-1.0	-1	-1
343970	1987-09-27	C	C	A	A	A	C	A	A	C	C	Unemployment		5	0	5	31	A	R	2019-03-21 00:00:00.000	1	4	0.0	8	3
171302	1993-09-30	C	C	A	A	C	R	C	R	C	C	I assumed the debt of third parties		6	2	2	25	C	A	-1	-1	-1	-1.0	-1	-1
590010	1973-03-01	C	C	R	A	R	C	A	R	R	C	Family dissolution		4	4	2	45	R	C	-1	-1	-1	-1.0	-1	-1
158105	1973-05-14	R	R	C	C	R	A	A	A	A	C	Unemployment		3	3	4	45	A	C	-1	-1	-1	-1.0	-1	-1
354066	1957-01-08	C	R	C	A	C	C	A	C	A	A		Problemas com meus negócios	5	1	4	61	C	C	2019-01-15 00:00:00.000	1	1	55.0	165	3
773244	2018-09-15	C	C	C	A	R	R	C	C	A	C	Death of person who provided financial support		6	2	2	0	C	A	-1	-1	-1	-1.0	-1	-1
795815	1988-06-07	C	C	C	A	C	A	R	A	C	C	I assumed the debt of third parties		6	1	3	30	C	R	-1	-1	-1	-1.0	-1	-1
693994	1995-04-13	C	C	C	C	R	R	A	C	C	C	Unemployment		7	2	1	23	C	A	-1	-1	-1	-1.0	-1	-1
595805	1996-11-07	R	R	C	A	R	C	A	A	C	R	Family dissolution		3	4	3	21	R	A	2018-10-24 00:00:00.000	0	3	35.0	201	3
196634	1975-10-22	A	A	C	C	R	A	A	R	A	C		Crise monetária do Brasil	3	2	5	42	A	C	2019-04-25 00:00:00.000	1	1	30.0	29	4
507698	1941-10-26	R	C	C	A	R	A	C	A	A	A	Unemployment		3	2	5	76	A	C	2019-01-01 00:00:00.000	1	1	35.0	126	3
781359	2000-09-14	C	C	C	A	R	R	C	C	A	R	Unemployment		5	3	2	18	C	A	-1	-1	-1	-1.0	-1	-1
555554	1993-06-26	C	R	A	A	C	C	A	R	C	R	Unemployment		4	3	3	25	C	A	2019-05-04 00:00:00.000	3	3	0.0	19	3
704525	1937-11-01	C	C	A	A	C	C	C	R	C	C	I assumed the debt of third parties		7	1	2	80	C	C	-1	-1	-1	-1.0	-1	-1
448385	1983-01-22	C	C	C	C	R	C	A	C	A	C		A claro me roubou	7	1	2	35	C	R	-1	-1	-1	-1.0	-1	-1
161848	1974-02-09	C	C	A	A	C	R	A	C	A	C		Saude	5	1	4	44	C	C	-1	-1	-1	-1.0	-1	-1
807428	1935-08-28	C	C	C	C	C	C	A	R	R	R	Unemployment		6	3	1	83	C	C	2019-04-24 00:00:00.000	1	3	30.0	8	3
443226	2019-05-22	C	C	C	A	R	R	R	R	C	C	Unemployment		5	4	1	-1	C	A	-1	-1	-1	-1.0	-1	-1
582463	1996-08-17	C	C	C	A	R	C	R	A	C	C	Illness in the family		6	2	2	22	C	A	2019-03-30 00:00:00.000	3	3	0.0	19	3
183956	1975-12-01	C	C	C	C	R	C	A	C	A	A	Unemployment		6	1	3	42	C	C	2018-08-28 00:00:00.000	1	1	65.0	703	3
215880	1979-10-26	C	C	C	A	C	C	A	R	R	C	Unemployment		6	2	2	38	C	C	-1	-1	-1	-1.0	-1	-1
347800	1967-09-23	A	A	A	R	A	C	A	A	A	R	Unemployment		1	2	7	51	A	C	-1	-1	-1	-1.0	-1	-1
785816	1977-01-31	R	C	A	A	C	C	A	C	C	R	Illness in the family		5	2	3	41	C	C	-1	-1	-1	-1.0	-1	-1
379079	1977-10-07	C	C	A	A	R	A	C	C	C	C	Illness in the family		6	1	3	40	C	C	-1	-1	-1	-1.0	-1	-1
727488	1967-10-05	C	C	A	A	C	C	R	R	A	C	Unemployment		5	2	3	51	C	C	-1	-1	-1	-1.0	-1	-1
753792	2018-09-11	C	C	A	C	C	C	A	A	A	C	Illness in the family		6	0	4	0	C	A	2019-05-03 00:00:00.000	1	1	50.0	3	4
361227	1980-10-20	C	C	A	A	C	R	R	R	C	A		Esquecimento	4	3	3	37	C	C	-1	-1	-1	-1.0	-1	-1
394256	2018-10-28	C	C	A	A	C	C	R	R	C	C	Death of person who provided financial support		6	2	2	-1	C	A	-1	-1	-1	-1.0	-1	-1
615776	1982-08-09	C	C	A	C	R	C	A	R	A	R	I assumed the debt of third parties		4	3	3	36	C	C	2018-09-16 00:00:00.000	1	1	45.0	365	3
767915	1991-09-22	R	C	C	A	R	C	A	R	R	C		Sou autônoma, estamos passando por uma crise na empresa.	4	4	2	27	R	R	2019-01-09 00:00:00.000	1	1	20.0	150	3
641135	1953-05-10	A	A	C	C	C	C	A	A	A	A	I assumed the debt of third parties		4	0	6	65	A	C	-1	-1	-1	-1.0	-1	-1
487006	1980-06-29	A	A	C	R	C	C	A	R	R	R	Unemployment		3	4	3	38	R	C	2018-12-14 00:00:00.000	1	1	50.0	150	2
602082	1954-07-20	C	C	A	A	C	C	C	C	A	C	Illness in the family		7	0	3	64	C	C	-1	-1	-1	-1.0	-1	-1
663623	1984-07-09	C	C	A	A	C	C	C	R	A	R	Illness in the family		5	2	3	34	C	R	2019-04-06 00:00:00.000	2	4	0.0	3	3
433586	1978-02-25	C	C	A	A	R	R	A	R	R	C	Unemployment		3	4	3	40	R	C	-1	-1	-1	-1.0	-1	-1
492529	1978-08-24	A	A	C	R	A	A	R	R	A	A	Unemployment		1	3	6	40	A	C	-1	-1	-1	-1.0	-1	-1
366080	1983-01-29	C	C	C	A	C	C	A	A	C	C	Unemployment		7	0	3	35	C	R	2019-04-29 00:00:00.000	1	1	0.0	14	4
627123	2018-09-06	C	R	C	C	R	A	A	A	R	R	Unemployment		3	4	3	0	R	A	2019-04-25 00:00:00.000	1	1	15.0	29	4
447112	1966-09-16	A	C	A	C	C	C	A	R	C	A	Unemployment		5	1	4	52	C	C	-1	-1	-1	-1.0	-1	-1
233784	1954-03-06	C	C	A	C	R	C	A	R	A	C		Dívidas extras	5	2	3	64	C	C	2018-08-31 00:00:00.000	2	2	55.0	150	3
758474	1974-11-19	A	C	C	A	R	A	C	R	R	R	Unemployment		3	4	3	43	R	C	2018-11-28 00:00:00.000	1	1	30.0	213	3
765127	1984-05-05	R	R	A	C	R	C	A	A	A	R		Falta de equilíbrio	2	4	4	34	A	R	2019-04-03 00:00:00.000	1	1	50.0	150	4
465514	1984-11-03	C	C	A	A	C	C	C	R	A	R		Pessoal	5	2	3	33	C	R	-1	-1	-1	-1.0	-1	-1
452578	1978-09-26	C	C	A	A	R	C	C	A	R	C	Unemployment		5	2	3	40	C	C	-1	-1	-1	-1.0	-1	-1
509115	1959-10-09	R	R	C	A	R	C	A	R	A	R		n?o recebi alguns pagamentos de clientes	2	5	3	59	R	C	2018-09-17 00:00:00.000	0	1	65.0	293	3
158949	1963-07-06	C	C	A	C	C	C	C	C	A	R			7	1	2	55	C	C	2019-02-06 00:00:00.000	1	3	35.0	90	3
730779	1971-11-17	C	C	C	A	C	C	C	R	R	C	Illness in the family		7	2	1	46	C	C	2019-04-14 00:00:00.000	1	1	0.0	29	4
673443	2019-03-10	C	C	C	C	R	R	C	A	C	C		Vocês adicionaram um serviço que n?o estava no contrato	7	2	1	-1	C	A	-1	-1	-1	-1.0	-1	-1
682100	1988-05-28	R	C	C	A	C	R	C	C	A	A	Unemployment		5	2	3	30	C	R	2018-10-05 00:00:00.000	1	1	40.0	427	3
711210	2018-09-05	C	C	C	A	R	R	R	C	C	C		N?o veio boleto	6	3	1	0	C	A	-1	-1	-1	-1.0	-1	-1
494619	1987-03-20	C	C	C	C	R	C	A	A	A	A	I assumed the debt of third parties		5	1	4	31	C	R	2019-03-05 00:00:00.000	1	1	15.0	29	4
491608	1996-10-24	C	C	A	A	R	C	A	C	R	C	Unemployment		5	2	3	21	C	A	-1	-1	-1	-1.0	-1	-1
394814	1945-07-27	C	C	A	C	R	R	A	R	A	C		GASTO QUE N?O ESTAVA PREVISTO	4	3	3	73	C	C	2018-12-28 00:00:00.000	0	3	35.0	185	3
783328	1967-11-28	A	C	C	A	R	C	R	R	C	C	I assumed the debt of third parties		5	3	2	50	C	C	2018-11-07 00:00:00.000	1	1	20.0	88	3
447374	1978-04-08	C	C	C	C	R	C	A	R	A	A	Illness in the family		5	2	3	40	C	C	2019-04-14 00:00:00.000	1	3	30.0	17	3
272935	1981-02-07	C	C	C	A	R	R	A	A	R	A	Unemployment		3	3	4	37	A	C	-1	-1	-1	-1.0	-1	-1
523172	1981-01-12	C	C	C	A	C	A	C	A	R	R	Illness in the family		5	2	3	37	C	C	-1	-1	-1	-1.0	-1	-1
790054	2018-09-13	A	C	C	C	R	A	A	R	R	R		Desemprego	3	4	3	0	R	A	-1	-1	-1	-1.0	-1	-1
644588	1972-08-10	C	R	A	C	R	R	C	R	R	C	Unemployment		4	5	1	46	R	C	2019-03-19 00:00:00.000	0	1	55.0	180	3
251394	1992-02-25	R	R	A	C	R	C	R	R	C	C	Family conflict		4	5	1	26	R	A	-1	-1	-1	-1.0	-1	-1
698015	1991-08-06	C	C	C	C	R	A	R	A	R	R	Unemployment		4	4	2	27	R	R	-1	-1	-1	-1.0	-1	-1
476447	1986-09-21	C	C	A	C	R	C	A	R	R	C	Illness in the family		5	3	2	32	C	R	-1	-1	-1	-1.0	-1	-1
570090	2018-09-18	C	C	A	A	C	C	C	C	A	C	Unemployment		7	0	3	0	C	A	-1	-1	-1	-1.0	-1	-1
729918	2018-04-10	A	C	A	A	A	R	A	R	A	R	Unemployment		1	3	6	0	A	A	-1	-1	-1	-1.0	-1	-1
403453	1987-12-22	R	C	C	C	C	C	C	R	A	C	Illness in the family		7	2	1	30	C	R	2018-12-02 00:00:00.000	1	1	55.0	262	2
790203	1971-05-01	C	C	C	C	C	C	C	R	A	A	Unemployment		7	1	2	47	C	C	2019-04-05 00:00:00.000	1	1	15.0	50	3
539510	2018-09-07	A	C	C	C	C	A	A	R	A	C	Unemployment		5	1	4	0	C	A	2019-02-26 00:00:00.000	1	1	45.0	78	3
663738	1963-11-12	C	C	A	A	R	A	C	R	A	C	Unemployment		4	2	4	54	A	C	2019-04-26 00:00:00.000	1	4	0.0	6	3
608593	2018-05-14	R	R	C	A	A	C	A	A	A	A	I assumed the debt of third parties		2	2	6	0	A	A	2019-04-29 00:00:00.000	0	3	30.0	14	4
265225	1988-01-20	R	C	A	C	R	C	A	R	R	C	Unemployment		4	4	2	30	R	R	2019-05-05 00:00:00.000	1	1	15.0	19	3
402133	1985-11-15	A	C	A	C	C	C	A	R	R	R	Family dissolution		4	3	3	32	C	R	2019-04-20 00:00:00.000	1	1	50.0	14	4
506035	2018-12-28	C	C	A	A	R	A	C	A	C	C	Illness in the family		5	1	4	-1	C	A	2019-03-26 00:00:00.000	2	4	0.0	2	4
472071	1968-07-04	C	C	C	C	R	C	C	A	A	R	Family dissolution		6	2	2	50	C	C	2019-04-29 00:00:00.000	0	4	0.0	14	4
605392	2018-09-09	C	C	A	A	R	A	A	R	A	R	Family dissolution		2	3	5	0	A	A	-1	-1	-1	-1.0	-1	-1
572274	1955-06-12	C	C	R	A	C	C	C	R	A	R	Illness in the family		5	3	2	63	C	C	-1	-1	-1	-1.0	-1	-1
390827	1971-01-02	C	C	A	C	C	A	A	R	C	C	Family dissolution		6	1	3	47	C	C	2018-09-06 00:00:00.000	1	1	65.0	880	3
760252	1974-02-10	C	C	C	A	A	C	A	R	A	C	Unemployment		5	1	4	44	C	C	2019-05-02 00:00:00.000	1	1	15.0	1	3
513603	1981-09-21	R	R	C	C	C	A	A	R	A	A	Unemployment		3	3	4	37	A	C	2019-03-01 00:00:00.000	0	1	50.0	119	3
747325	1995-06-12	C	R	C	R	R	R	A	R	C	R	Family conflict		3	6	1	23	R	A	2019-04-15 00:00:00.000	1	1	20.0	55	4
493389	2018-03-02	C	C	C	A	C	C	A	R	R	R	Illness in the family		5	3	2	0	C	A	2019-05-05 00:00:00.000	0	5	20.0	771	3
223145	1995-04-08	R	R	R	A	A	R	A	R	R	R	Illness in the family		0	7	3	23	R	A	2018-08-30 00:00:00.000	1	1	40.0	335	2
601718	1959-07-13	C	C	C	C	A	R	A	R	C	C	I assumed the debt of third parties		6	2	2	59	C	C	-1	-1	-1	-1.0	-1	-1
154875	1979-06-11	C	C	A	A	C	A	A	R	R	C		sou autônoma e minhas semana financeiramente oscila muito	4	2	4	39	A	C	2018-10-17 00:00:00.000	1	1	35.0	384	3
248810	1965-11-28	C	C	C	C	R	A	A	R	A	A	Unemployment		4	2	4	52	A	C	-1	-1	-1	-1.0	-1	-1
607782	1975-06-20	C	A	C	C	C	C	A	A	A	A	Unemployment		5	0	5	43	A	C	2019-03-12 00:00:00.000	0	1	15.0	50	3
588679	2018-09-06	C	C	C	A	R	R	A	C	R	R	I assumed the debt of third parties		4	4	2	0	R	A	2019-03-29 00:00:00.000	2	4	0.0	14	3
635251	1993-06-15	C	A	A	A	R	A	A	R	C	A	Unemployment		2	2	6	25	A	A	2019-04-25 00:00:00.000	1	4	0.0	3	4
488330	1973-02-25	A	C	C	C	R	C	R	R	A	A	Unemployment		4	3	3	45	C	C	2019-05-03 00:00:00.000	0	2	30.0	14	3
743085	1988-11-27	C	C	C	C	R	A	A	A	R	R	Unemployment		4	3	3	29	C	R	-1	-1	-1	-1.0	-1	-1
509253	1991-08-20	C	C	A	A	C	C	A	A	C	C	Unemployment		6	0	4	27	C	R	-1	-1	-1	-1.0	-1	-1
176960	1983-09-27	C	R	A	C	R	C	R	R	A	A		Reduç?o	3	4	3	35	R	R	2018-09-03 00:00:00.000	1	1	0.0	63	4
702605	1976-10-12	C	C	C	C	R	C	R	R	A	R	Family conflict		5	4	1	41	C	C	2019-04-27 00:00:00.000	1	1	50.0	29	4
804064	1978-07-03	R	R	C	C	R	A	A	A	C	R	Illness in the family		3	4	3	40	R	C	2018-11-28 00:00:00.000	1	1	0.0	165	3
407634	1997-01-20	R	R	C	A	C	C	R	R	R	C		N?o sabia dessa dívida	4	5	1	21	R	A	2019-01-31 00:00:00.000	1	1	60.0	364	3
549823	1992-01-25	C	C	A	C	C	C	C	R	C	C	Unemployment		8	1	1	26	C	A	-1	-1	-1	-1.0	-1	-1
562243	1983-08-29	R	R	A	C	R	C	A	R	A	C	Illness in the family		3	4	3	35	R	R	-1	-1	-1	-1.0	-1	-1
422310	1977-04-08	C	R	C	A	R	C	R	A	R	C	Family dissolution		4	4	2	41	R	C	2018-09-05 00:00:00.000	0	1	65.0	1038	2
157691	1981-02-25	C	C	C	A	R	A	C	C	C	C	I assumed the debt of third parties		7	1	2	37	C	C	2019-04-22 00:00:00.000	0	1	45.0	670	4
330555	1978-01-14	A	C	C	C	C	A	C	R	C	C	Unemployment		7	1	2	40	C	C	-1	-1	-1	-1.0	-1	-1
479928	1997-09-16	C	C	C	A	R	C	A	R	C	R	Unemployment		5	3	2	21	C	A	2019-04-23 00:00:00.000	0	1	45.0	55	3
234510	1996-08-01	C	C	A	C	R	C	A	R	A	R	Unemployment		4	3	3	22	C	A	2018-10-02 00:00:00.000	1	1	65.0	24	3
791200	1985-04-10	C	C	A	C	C	C	A	A	R	R		N?o planejei direito meus gastos	5	2	3	33	C	R	2018-11-27 00:00:00.000	1	1	50.0	155	2
612001	1976-12-13	C	C	A	C	R	C	A	A	R	A	Unemployment		4	2	4	41	A	C	-1	-1	-1	-1.0	-1	-1
293253	2018-09-22	C	C	C	C	R	C	A	C	C	C	Illness in the family		8	1	1	0	C	A	2019-04-09 00:00:00.000	0	1	35.0	69	4
816865	1973-12-13	C	C	A	C	R	C	A	R	A	R	I assumed the debt of third parties		4	3	3	44	C	C	2018-10-23 00:00:00.000	1	1	55.0	29	3
672567	1960-03-08	C	C	A	A	R	R	C	C	R	C	Unemployment		5	3	2	58	C	C	-1	-1	-1	-1.0	-1	-1
631823	1978-05-06	R	C	A	C	C	C	A	R	C	R		Apenas eu sustento a casa	5	3	2	40	C	C	2019-05-07 00:00:00.000	1	1	55.0	2	2
162155	1990-10-02	R	C	A	A	R	R	A	A	A	A	I assumed the debt of third parties		1	3	6	28	A	R	2018-09-05 00:00:00.000	1	1	65.0	262	3
308997	1962-03-19	C	C	A	C	R	A	R	R	A	R	I assumed the debt of third parties		3	4	3	56	R	C	2019-04-09 00:00:00.000	1	1	55.0	140	3
692466	1987-02-04	C	C	C	A	A	C	A	R	R	C	I assumed the debt of third parties		5	2	3	31	C	R	2019-03-18 00:00:00.000	1	3	0.0	8	3
658977	1989-11-23	C	C	C	A	R	C	C	A	C	C	Unemployment		7	1	2	28	C	R	2018-12-11 00:00:00.000	1	1	0.0	1048	3
404278	1967-01-10	R	C	C	A	C	C	A	C	A	C	I assumed the debt of third parties		6	1	3	51	C	C	-1	-1	-1	-1.0	-1	-1
823252	1961-04-18	C	C	A	C	C	R	A	R	A	C	Death of person who provided financial support		5	2	3	57	C	C	-1	-1	-1	-1.0	-1	-1
269351	1998-11-04	C	C	R	C	R	C	A	R	R	C	Illness in the family		5	4	1	19	C	A	-1	-1	-1	-1.0	-1	-1
586151	1997-07-18	R	R	C	C	R	C	R	R	C	R	Unemployment		4	6	0	21	R	A	2019-05-09 00:00:00.000	0	1	15.0	24	8
227555	1981-07-30	C	C	A	A	C	C	A	C	A	C	Unemployment		6	0	4	37	C	C	2019-01-25 00:00:00.000	0	1	55.0	801	4
785752	1993-07-23	C	C	C	A	C	R	A	C	C	C		N?o tenho endividamento	7	1	2	25	C	A	2018-08-27 00:00:00.000	1	1	65.0	308	2
707858	1958-01-11	R	C	C	C	R	C	C	A	R	R	I assumed the debt of third parties		5	4	1	60	C	C	2018-10-18 00:00:00.000	1	1	70.0	1033	3
239233	1977-07-24	C	C	A	A	R	C	A	R	A	C	Unemployment		4	2	4	41	A	C	2018-09-02 00:00:00.000	1	1	65.0	288	3
747963	1984-11-24	C	C	A	C	C	A	A	A	R	C		Erro na cobrança	5	1	4	33	C	R	2019-01-22 00:00:00.000	1	1	0.0	145	4
690369	1987-10-28	C	C	A	R	C	C	R	A	A	C	Unemployment		5	2	3	30	C	R	-1	-1	-1	-1.0	-1	-1
707050	1989-12-04	C	C	A	C	A	C	A	R	A	C	Unemployment		5	1	4	28	C	R	-1	-1	-1	-1.0	-1	-1
684308	1988-08-31	C	C	C	C	C	A	A	R	A	C	I assumed the debt of third parties		6	1	3	30	C	R	2018-08-27 00:00:00.000	1	1	65.0	328	2
214862	1949-10-13	C	C	C	C	A	C	C	R	A	A	Unemployment		6	1	3	68	C	C	-1	-1	-1	-1.0	-1	-1
379434	2018-09-13	C	C	A	A	R	R	C	C	C	C	Unemployment		6	2	2	0	C	A	2019-01-04 00:00:00.000	0	1	45.0	443	3
228224	1979-03-01	C	C	A	A	C	C	R	R	A	C		Cancelei o plano e vcs nao o fizeram	5	2	3	39	C	C	-1	-1	-1	-1.0	-1	-1
672673	2000-09-14	C	C	A	C	C	A	C	R	C	C	Unemployment		7	1	2	18	C	A	-1	-1	-1	-1.0	-1	-1
238977	2018-09-06	C	R	A	A	C	C	A	R	A	C	Unemployment		4	2	4	0	A	A	-1	-1	-1	-1.0	-1	-1
526278	2018-09-05	C	R	C	C	R	A	A	R	C	R	Unemployment		4	4	2	0	R	A	-1	-1	-1	-1.0	-1	-1
720660	1984-11-13	C	C	C	C	C	A	C	C	A	C	I assumed the debt of third parties		8	0	2	33	C	R	-1	-1	-1	-1.0	-1	-1
477614	1966-11-20	R	R	A	A	R	C	R	R	A	A	I assumed the debt of third parties		1	5	4	51	R	C	2019-04-29 00:00:00.000	1	4	0.0	2	2
799323	1981-02-23	C	C	A	A	R	C	A	R	R	C	Unemployment		4	3	3	37	C	C	2018-12-26 00:00:00.000	1	1	45.0	803	3
789081	1979-02-06	A	A	C	R	R	C	C	R	A	R	Unemployment		3	4	3	39	R	C	-1	-1	-1	-1.0	-1	-1
335196	1991-01-06	C	C	A	C	A	C	A	R	R	A	Unemployment		4	2	4	27	A	R	-1	-1	-1	-1.0	-1	-1
799794	2018-09-15	A	R	A	A	A	C	A	R	R	C		Desemprego	2	3	5	0	A	A	-1	-1	-1	-1.0	-1	-1
505897	2018-09-06	C	C	A	C	R	A	A	C	A	C	I assumed the debt of third parties		5	1	4	0	C	A	-1	-1	-1	-1.0	-1	-1
400544	1972-05-23	R	C	C	A	C	C	A	R	A	R		Renda menor	4	3	3	46	C	C	2018-10-03 00:00:00.000	1	1	80.0	165	3
272785	2018-04-02	C	C	A	C	C	A	R	R	C	C	Family conflict		6	2	2	0	C	A	2019-05-01 00:00:00.000	0	4	0.0	24	4
628001	1994-07-23	C	C	A	A	C	C	A	R	C	C	Unemployment		6	1	3	24	C	A	-1	-1	-1	-1.0	-1	-1
613451	2018-09-08	C	C	C	A	C	A	A	A	A	C	Unemployment		5	0	5	0	A	A	-1	-1	-1	-1.0	-1	-1
447444	2018-09-13	C	C	C	A	R	R	C	C	A	C	Family dissolution		6	2	2	0	C	A	-1	-1	-1	-1.0	-1	-1
535105	1983-01-18	C	C	A	A	C	C	A	R	A	R	I assumed the debt of third parties		4	2	4	35	A	R	-1	-1	-1	-1.0	-1	-1
247530	1986-01-15	C	C	C	A	R	A	R	R	R	R	Unemployment		3	5	2	32	R	R	2018-11-05 00:00:00.000	1	1	50.0	185	2
207661	1977-03-18	C	C	A	A	R	C	R	A	C	C	Unemployment		5	2	3	41	C	C	2018-10-15 00:00:00.000	3	3	45.0	206	4
489194	1980-05-17	C	C	C	A	R	A	C	A	A	A	Illness in the family		4	1	5	38	A	C	2019-03-26 00:00:00.000	1	1	55.0	175	3
416789	2018-09-01	C	C	C	A	R	A	C	R	A	C	Unemployment		5	2	3	0	C	A	-1	-1	-1	-1.0	-1	-1
212266	1970-01-28	C	C	A	A	C	C	A	R	R	C	Family conflict		5	2	3	48	C	C	-1	-1	-1	-1.0	-1	-1
240518	2018-09-05	C	C	C	A	R	A	R	R	R	C	Family dissolution		4	4	2	0	R	A	-1	-1	-1	-1.0	-1	-1
448606	2018-09-19	C	C	C	C	R	C	C	C	C	R	Death of person who provided financial support		8	2	0	0	C	A	-1	-1	-1	-1.0	-1	-1
222395	1986-04-29	C	C	A	A	C	C	A	R	A	R	Illness in the family		4	2	4	32	A	R	2018-10-10 00:00:00.000	1	1	30.0	206	3
640159	2018-09-25	C	C	C	C	C	A	A	A	C	C	Unemployment		7	0	3	0	C	A	-1	-1	-1	-1.0	-1	-1
600390	1982-10-01	C	C	C	C	C	C	A	C	A	R	I assumed the debt of third parties		7	1	2	36	C	C	2019-03-19 00:00:00.000	1	1	50.0	88	3
548177	1982-09-23	R	R	A	A	R	C	R	A	A	R	Unemployment		1	5	4	36	R	C	-1	-1	-1	-1.0	-1	-1
375972	1979-10-15	C	C	C	C	C	R	A	R	C	C	I assumed the debt of third parties		7	2	1	38	C	C	2018-08-31 00:00:00.000	1	1	15.0	272	3
440591	1996-12-28	C	C	C	A	C	A	C	A	C	C	Unemployment		7	0	3	21	C	A	-1	-1	-1	-1.0	-1	-1
452101	1978-11-20	C	C	A	C	R	C	R	A	A	R		prejuiso em materia prima	4	3	3	39	C	C	-1	-1	-1	-1.0	-1	-1
153294	1992-09-11	C	C	R	A	A	R	A	R	C	R	Unemployment		3	4	3	26	R	A	2018-10-07 00:00:00.000	1	1	15.0	236	3
652150	1979-06-04	C	C	C	C	C	C	R	R	A	A	Unemployment		6	2	2	39	C	C	2019-05-03 00:00:00.000	0	1	0.0	14	4
165247	1980-05-17	R	C	A	C	R	R	A	R	C	R		Erro da Net	3	5	2	38	R	C	2018-11-28 00:00:00.000	0	1	0.0	165	8
531125	1988-08-22	C	C	A	C	C	C	C	C	R	C	Unemployment		8	1	1	30	C	R	-1	-1	-1	-1.0	-1	-1
554413	1990-12-04	C	R	A	A	R	C	R	R	R	R	Addiction		2	6	2	27	R	R	-1	-1	-1	-1.0	-1	-1
179068	1963-02-20	C	R	R	A	R	A	A	R	A	R	Illness in the family		1	5	4	55	R	C	2018-10-05 00:00:00.000	1	1	35.0	274	3
499008	1990-11-23	C	C	A	A	C	C	R	R	R	C	Unemployment		5	3	2	27	C	R	-1	-1	-1	-1.0	-1	-1
585249	1993-05-03	C	R	R	C	R	C	A	R	A	R	Unemployment		3	5	2	25	R	A	-1	-1	-1	-1.0	-1	-1
400797	2018-01-02	R	C	A	C	R	C	A	R	C	R		Desemprego do marido e filho pequeno	4	4	2	0	R	A	-1	-1	-1	-1.0	-1	-1
808534	1988-01-06	C	C	C	A	R	C	A	R	R	A	I assumed the debt of third parties		4	3	3	30	C	R	2019-04-16 00:00:00.000	0	1	60.28	24	2
508850	1974-08-10	C	A	A	A	C	C	A	R	A	R		Descontrole	3	2	5	44	A	C	2018-08-28 00:00:00.000	1	1	80.0	213	2
234324	1989-07-07	C	C	C	A	C	C	A	R	R	C	Unemployment		6	2	2	29	C	R	2019-04-02 00:00:00.000	0	3	40.0	226	3
207394	1984-03-26	R	C	C	C	C	C	A	C	A	A	Unemployment		6	1	3	34	C	R	-1	-1	-1	-1.0	-1	-1
665765	1982-05-23	R	C	R	C	R	C	A	R	A	A	Unemployment		3	4	3	36	R	C	-1	-1	-1	-1.0	-1	-1
501630	1981-11-27	C	C	A	A	R	R	C	R	R	A		Escolha	3	4	3	36	R	C	-1	-1	-1	-1.0	-1	-1
195801	1966-03-26	C	R	C	A	R	C	R	R	A	R	I assumed the debt of third parties		3	5	2	52	R	C	2018-08-27 00:00:00.000	1	1	40.0	458	4
666044	1982-08-07	C	C	C	A	R	R	A	C	A	C	Unemployment		5	2	3	36	C	C	2019-01-20 00:00:00.000	0	1	45.0	849	3
645026	1991-07-07	C	C	R	C	R	C	A	R	C	C	Unemployment		6	3	1	27	C	R	-1	-1	-1	-1.0	-1	-1
305197	1988-10-06	C	C	A	A	R	C	C	R	A	A	I assumed the debt of third parties		4	2	4	29	A	R	-1	-1	-1	-1.0	-1	-1
495570	1988-10-06	R	C	A	A	R	C	C	R	A	A	I assumed the debt of third parties		3	3	4	29	A	R	-1	-1	-1	-1.0	-1	-1
424944	1970-07-30	C	C	C	A	C	C	A	R	A	C	Unemployment		6	1	3	48	C	C	-1	-1	-1	-1.0	-1	-1
703411	1978-05-04	C	C	A	A	C	C	A	C	C	C	I assumed the debt of third parties		7	0	3	40	C	C	-1	-1	-1	-1.0	-1	-1
405561	2018-09-21	C	C	C	C	R	A	R	A	A	C	Unemployment		5	2	3	0	C	A	-1	-1	-1	-1.0	-1	-1
187452	1981-08-12	C	C	A	A	C	C	R	R	A	R		Gastar demais	4	3	3	37	C	C	-1	-1	-1	-1.0	-1	-1
600383	1978-06-18	C	C	A	C	C	C	A	A	C	C		Familia	7	0	3	40	C	C	2019-04-08 00:00:00.000	1	2	0.0	14	3
687166	1934-12-20	C	C	R	R	A	C	R	A	A	C	Illness in the family		4	3	3	83	C	C	2019-04-05 00:00:00.000	0	1	45.0	353	4
798337	2018-09-28	A	R	C	C	R	A	A	R	A	A		Má administraç?o daquilo que ganho.	2	3	5	-1	A	A	2018-10-03 00:00:00.000	1	1	65.0	216	4
317695	1950-06-26	C	C	C	A	A	C	A	R	R	C	Unemployment		5	2	3	68	C	C	2019-03-28 00:00:00.000	1	4	0.0	14	3
252756	1974-12-30	C	R	A	A	R	A	A	R	A	R		Descontrole financeiro	1	4	5	43	A	C	-1	-1	-1	-1.0	-1	-1
594024	1985-10-19	C	C	A	A	R	C	A	A	A	C		a net n?o para de me cobrar, já quitei minhas dividas umas 20 vezes, vou ter que procurar o judiciario para sanar essa pane	4	1	5	32	A	R	-1	-1	-1	-1.0	-1	-1
641342	1969-04-17	C	C	C	A	R	A	C	C	A	C	I assumed the debt of third parties		6	1	3	49	C	C	2018-10-26 00:00:00.000	1	1	60.0	590	3
616418	1965-08-25	C	C	R	C	A	C	A	C	A	R		sociedade me enganou	5	2	3	53	C	C	-1	-1	-1	-1.0	-1	-1
166736	1977-02-15	C	C	A	A	C	C	C	R	C	C	Unemployment		7	1	2	41	C	C	2019-03-07 00:00:00.000	0	1	60.0	236	2
419559	1981-11-29	C	C	A	A	R	C	A	A	C	C	I assumed the debt of third parties		5	1	4	36	C	C	-1	-1	-1	-1.0	-1	-1
503765	1958-12-12	C	C	C	A	R	A	A	R	A	C	Unemployment		4	2	4	59	A	C	2019-03-14 00:00:00.000	0	2	35.0	140	3
429745	1953-08-25	C	C	C	A	R	A	A	R	C	C		Falta de dinheiro	5	2	3	65	C	C	2018-09-24 00:00:00.000	1	1	0.0	231	6
668570	1990-12-11	C	C	C	C	C	R	C	C	C	C		Valor mensal muito alto	9	1	0	27	C	R	-1	-1	-1	-1.0	-1	-1
497158	1986-01-26	C	C	C	A	R	C	R	A	R	R	I assumed the debt of third parties		4	4	2	32	R	R	-1	-1	-1	-1.0	-1	-1
538591	1982-01-06	R	C	A	A	R	C	A	C	R	R	Unemployment		3	4	3	36	R	C	2019-03-16 00:00:00.000	0	1	55.0	107	4
700711	2018-09-15	C	C	C	C	R	A	C	C	C	C	Unemployment		8	1	1	0	C	A	2019-01-12 00:00:00.000	2	6	0.0	34	4
517347	1968-05-26	C	C	C	A	R	R	C	R	C	R	I assumed the debt of third parties		5	4	1	50	C	C	2019-04-22 00:00:00.000	0	4	0.0	14	3
162572	1978-06-04	C	C	A	A	R	C	A	R	R	C	I assumed the debt of third parties		4	3	3	40	C	C	-1	-1	-1	-1.0	-1	-1
573964	1993-04-19	C	C	A	C	C	A	R	C	C	C	Unemployment		7	1	2	25	C	A	-1	-1	-1	-1.0	-1	-1
307791	2018-11-01	C	C	C	C	R	A	C	C	R	A		O valor teve aumento sem breve comunicado e estou sem trabalho dependo do meu esposo e esse valor foge do nosso orçamento	6	2	2	-1	C	A	2019-04-24 00:00:00.000	0	1	0.0	19	4
399685	1976-01-06	C	C	C	C	R	A	A	C	C	R		N?o tenho divida	6	2	2	42	C	C	-1	-1	-1	-1.0	-1	-1
624940	1992-03-11	C	C	A	A	C	C	R	A	A	R	Unemployment		4	2	4	26	A	A	2018-09-19 00:00:00.000	0	1	80.0	201	3
453139	1991-07-15	R	C	A	A	C	C	A	R	A	C	I assumed the debt of third parties		4	2	4	27	A	R	2019-03-11 00:00:00.000	2	2	40.0	29	3
383091	1979-03-23	C	C	A	A	C	C	A	A	A	C	I assumed the debt of third parties		5	0	5	39	A	C	-1	-1	-1	-1.0	-1	-1
370085	1976-12-02	R	R	C	A	R	A	A	C	R	C	Illness in the family		3	4	3	41	R	C	2019-05-06 00:00:00.000	0	6	0.0	4	3
217171	1979-03-07	A	A	R	C	R	A	A	A	A	R	Illness in the family		1	3	6	39	A	C	2019-01-03 00:00:00.000	0	1	55.0	109	3
823500	1972-05-24	C	R	A	A	C	C	R	R	R	R		Descontrole nas contas	3	5	2	46	R	C	-1	-1	-1	-1.0	-1	-1
468433	1993-01-24	C	C	A	A	R	C	R	R	C	R	Unemployment		4	4	2	25	R	A	-1	-1	-1	-1.0	-1	-1
323519	1970-05-08	R	C	A	A	C	C	A	R	R	A	I assumed the debt of third parties		3	3	4	48	A	C	-1	-1	-1	-1.0	-1	-1
452874	1998-10-20	C	C	C	C	R	A	C	R	C	A	I assumed the debt of third parties		6	2	2	19	C	A	2019-04-16 00:00:00.000	1	1	50.0	19	3
412305	1982-03-04	C	C	A	C	R	R	A	C	A	A	Unemployment		4	2	4	36	A	C	2018-12-17 00:00:00.000	1	1	60.0	145	3
769785	2017-02-20	C	C	A	A	R	C	A	A	C	R		Fiz uma mudança pro plano economico e veio o normal	4	2	4	1	A	A	2019-05-04 00:00:00.000	1	1	50.0	31	3
765256	1982-10-05	C	C	A	C	R	C	A	R	A	R	Family dissolution		4	3	3	35	C	R	-1	-1	-1	-1.0	-1	-1
426055	1982-10-13	R	C	A	A	C	C	A	R	C	R	Unemployment		4	3	3	35	C	R	-1	-1	-1	-1.0	-1	-1
204476	1987-08-24	R	C	C	C	C	A	A	R	R	A	I assumed the debt of third parties		4	3	3	31	C	R	-1	-1	-1	-1.0	-1	-1
211088	1976-12-04	C	C	C	A	C	C	A	R	A	A	Addiction		5	1	4	41	C	C	2019-01-08 00:00:00.000	1	1	50.0	135	3
470386	1989-03-02	C	C	A	A	A	C	R	A	C	C	Unemployment		5	1	4	29	C	R	2019-04-10 00:00:00.000	0	1	0.0	29	3
503405	1951-12-08	C	C	A	A	C	C	C	C	A	C	Illness in the family		7	0	3	66	C	C	2018-09-17 00:00:00.000	1	1	20.0	338	4
260181	1961-08-17	C	R	C	C	R	A	A	A	A	C	Family conflict		4	2	4	57	A	C	2019-04-18 00:00:00.000	1	1	50.0	73	3
565930	1983-04-04	C	C	A	A	C	C	A	C	A	R	Unemployment		5	1	4	35	C	R	2019-03-17 00:00:00.000	0	1	60.0	849	3
641013	1951-04-28	C	C	C	C	R	A	A	R	A	R	Death of person who provided financial support		4	3	3	67	C	C	2018-11-28 00:00:00.000	0	4	0.0	140	4
378087	1980-11-03	C	C	A	A	C	C	A	A	R	R		N?o tenho mais há 2 renda	4	2	4	37	A	C	-1	-1	-1	-1.0	-1	-1
259055	1958-09-15	C	C	C	A	C	C	A	A	A	C	I assumed the debt of third parties		6	0	4	60	C	C	2018-08-29 00:00:00.000	0	1	80.0	323	4
747790	1982-12-30	C	C	A	A	C	R	A	C	A	C		Pagamento atrasado	5	1	4	35	C	R	-1	-1	-1	-1.0	-1	-1
587990	1981-01-05	C	C	C	A	C	A	A	C	A	R	Unemployment		5	1	4	37	C	C	2018-10-26 00:00:00.000	0	1	0.0	165	4
303341	1978-04-28	R	C	C	C	R	C	A	A	A	R	Illness in the family		4	3	3	40	C	C	2019-04-25 00:00:00.000	0	1	0.0	24	4
485667	1990-06-14	C	C	A	C	C	C	C	C	A	A	Illness in the family		7	0	3	28	C	R	-1	-1	-1	-1.0	-1	-1
433632	1981-03-29	C	C	A	A	C	C	A	R	C	C	I assumed the debt of third parties		6	1	3	37	C	C	2019-02-13 00:00:00.000	0	1	60.0	145	3
543709	1971-09-24	C	C	A	C	C	C	R	R	A	R	I assumed the debt of third parties		5	3	2	47	C	C	2019-04-16 00:00:00.000	1	1	50.0	14	2
573007	2018-09-06	C	C	C	A	C	A	R	R	C	C	Unemployment		6	2	2	0	C	A	2019-02-26 00:00:00.000	0	2	40.0	60	3
625318	1990-06-11	C	C	A	C	C	C	C	C	A	R	Unemployment		7	1	2	28	C	R	2019-02-28 00:00:00.000	0	4	0.0	73	3
614456	1988-03-16	C	C	C	C	R	R	C	R	A	A	Unemployment		5	3	2	30	C	R	-1	-1	-1	-1.0	-1	-1
221588	1983-02-21	C	R	A	A	R	A	A	A	A	R	Illness in the family		1	3	6	35	A	R	2019-02-15 00:00:00.000	0	2	30.0	62	4
257045	1964-08-03	R	C	C	C	R	A	C	R	R	R	Unemployment		4	5	1	54	R	C	2019-04-23 00:00:00.000	0	1	60.0	333	4
738060	1973-09-25	R	C	A	A	R	C	A	R	R	R		Faltou um pouco de controle	2	5	3	45	R	C	-1	-1	-1	-1.0	-1	-1
470448	1969-09-09	R	R	A	C	R	C	R	R	A	A	Unemployment		2	5	3	49	R	C	2018-09-06 00:00:00.000	1	1	45.0	818	3
663842	1973-03-20	C	C	A	A	R	A	A	R	C	C	I assumed the debt of third parties		4	2	4	45	A	C	2018-09-25 00:00:00.000	1	1	65.0	241	3
334597	1968-01-09	R	R	A	C	R	A	A	R	A	A	Unemployment		1	4	5	50	A	C	2018-12-17 00:00:00.000	0	1	50.0	170	3
550816	2018-09-13	A	A	R	C	A	A	A	R	R	R	Illness in the family		1	4	5	0	A	A	-1	-1	-1	-1.0	-1	-1
593347	1979-04-17	C	C	C	A	A	C	A	R	A	A		Acidente	4	1	5	39	A	C	-1	-1	-1	-1.0	-1	-1
248021	1982-12-02	C	C	A	A	R	C	A	A	A	R	Unemployment		3	2	5	35	A	R	2018-10-29 00:00:00.000	1	1	0.0	241	4
403330	1991-12-31	C	C	C	C	R	A	A	R	C	C	I assumed the debt of third parties		6	2	2	26	C	A	2018-09-04 00:00:00.000	1	1	20.0	318	2
608330	2018-09-14	C	C	C	A	R	C	A	A	C	C	Unemployment		6	1	3	0	C	A	-1	-1	-1	-1.0	-1	-1
513912	2018-03-23	C	C	C	A	C	C	A	R	A	C	Unemployment		6	1	3	0	C	A	2018-12-17 00:00:00.000	0	1	50.0	201	2
348362	1984-02-01	C	C	A	C	R	A	C	A	A	A	Unemployment		4	1	5	34	A	R	2018-11-22 00:00:00.000	1	1	50.0	262	3
368069	1993-12-10	R	C	R	C	R	C	A	C	R	C	Unemployment		5	4	1	24	C	A	2018-10-06 00:00:00.000	1	1	15.0	231	3
479913	1986-01-05	R	C	R	A	R	A	A	C	R	R	Unemployment		2	5	3	32	R	R	-1	-1	-1	-1.0	-1	-1
240549	1978-06-28	A	A	A	C	C	A	A	A	C	R		Passei a ganhar menos	3	1	6	40	A	C	2019-04-25 00:00:00.000	1	4	0.0	8	4
752825	1981-04-04	C	C	A	C	C	A	C	C	A	C	Unemployment		7	0	3	37	C	C	2019-04-25 00:00:00.000	0	1	50.0	24	4
439746	1974-09-01	C	C	A	A	C	C	C	C	R	C	I assumed the debt of third parties		7	1	2	44	C	C	-1	-1	-1	-1.0	-1	-1
689049	2018-04-24	C	C	A	A	C	A	A	C	R	A	Unemployment		4	1	5	0	A	A	-1	-1	-1	-1.0	-1	-1
239031	1975-06-07	C	C	C	C	C	A	A	A	C	C	Family dissolution		7	0	3	43	C	C	2018-12-05 00:00:00.000	2	2	40.0	153	4
353807	1998-07-13	C	C	C	C	R	C	A	R	R	R	Unemployment		5	4	1	20	C	A	2018-10-23 00:00:00.000	1	1	55.0	145	4
739828	1982-07-29	C	C	C	A	R	R	C	C	C	C		Eu pedi o cancelamento a Net e o atendimento n?o fez, portanto essa dívida n?o é minha. Já acionei a justiça	7	2	1	36	C	C	-1	-1	-1	-1.0	-1	-1
670003	1998-01-10	R	C	R	A	R	C	R	C	C	C	Unemployment		5	4	1	20	C	A	2019-05-07 00:00:00.000	0	1	20.0	29	8
313261	1973-03-16	C	C	A	A	R	C	A	A	A	C	Unemployment		4	1	5	45	A	C	2019-05-08 00:00:00.000	0	1	15.0	19	4
191775	1951-03-19	C	C	A	A	C	C	A	R	C	C	Illness in the family		6	1	3	67	C	C	2019-05-04 00:00:00.000	0	1	35.0	231	4
328438	1971-12-04	C	C	C	C	R	C	C	A	C	R	Unemployment		7	2	1	46	C	C	2019-03-25 00:00:00.000	0	3	35.0	78	4
303522	2018-09-13	C	C	A	A	C	C	C	R	A	C	Family conflict		6	1	3	0	C	A	2019-04-30 00:00:00.000	1	1	55.0	1	2
417149	1997-02-19	R	A	A	A	C	C	A	R	A	R	Unemployment		2	3	5	21	A	A	2019-03-11 00:00:00.000	0	3	35.0	165	3
245835	1975-01-16	C	C	A	A	C	C	C	C	R	C	Unemployment		7	1	2	43	C	C	2018-10-16 00:00:00.000	1	1	45.0	820	3
348545	1927-01-11	C	C	C	C	R	A	C	C	A	C	Illness in the family		7	1	2	91	C	C	-1	-1	-1	-1.0	-1	-1
309293	1985-06-21	A	C	R	C	C	R	A	R	A	A		Quero saber que dividia e essa	3	3	4	33	A	R	-1	-1	-1	-1.0	-1	-1
483889	1983-04-15	C	C	C	A	A	A	R	A	C	C	Unemployment		5	1	4	35	C	R	-1	-1	-1	-1.0	-1	-1
296292	1982-09-21	C	C	C	A	A	R	C	R	A	A	Family conflict		4	2	4	36	A	C	-1	-1	-1	-1.0	-1	-1
192099	1994-07-01	C	C	A	A	C	C	R	R	R	A	Addiction		4	3	3	24	C	A	-1	-1	-1	-1.0	-1	-1
823232	1998-05-22	A	C	C	C	R	C	A	R	A	R	I assumed the debt of third parties		4	3	3	20	C	A	-1	-1	-1	-1.0	-1	-1
372124	1989-08-16	R	C	C	C	C	C	R	R	C	C	Unemployment		7	3	0	29	C	R	2019-05-08 00:00:00.000	0	1	35.0	206	4
670745	1971-12-29	C	C	C	A	C	C	A	R	R	R	Unemployment		5	3	2	46	C	C	2019-02-04 00:00:00.000	1	4	0.0	50	3
391030	1958-06-08	R	R	C	C	R	C	A	R	R	R		problemas de saúde e crise financeira	3	6	1	60	R	C	2019-05-08 00:00:00.000	1	1	15.0	19	3
646021	1989-01-22	R	R	A	A	R	C	R	R	C	R	Unemployment		2	6	2	29	R	R	2019-01-22 00:00:00.000	1	1	15.0	65	4
446992	1996-01-04	C	C	A	A	R	C	A	A	R	R	Family dissolution		3	3	4	22	A	A	2019-03-26 00:00:00.000	3	3	0.0	31	3
777184	2018-09-21	A	A	C	R	C	R	A	R	R	A	Illness in the family		2	4	4	0	A	A	-1	-1	-1	-1.0	-1	-1
686233	1973-04-04	C	C	R	A	R	R	C	C	A	R	Unemployment		4	4	2	45	R	C	-1	-1	-1	-1.0	-1	-1
563181	1985-08-25	C	C	A	A	C	C	A	A	C	C	Family conflict		6	0	4	33	C	R	2019-05-04 00:00:00.000	0	1	45.0	591	3
645454	1954-04-15	C	C	C	C	R	C	A	R	A	A	Unemployment		5	2	3	64	C	C	2018-09-18 00:00:00.000	1	1	0.0	246	3
702195	1973-11-21	C	A	A	A	R	C	R	R	A	C	Unemployment		3	3	4	44	A	C	-1	-1	-1	-1.0	-1	-1
493113	1975-11-17	C	C	C	A	C	C	A	A	C	A		Crise que o país está passando	6	0	4	42	C	C	2018-12-18 00:00:00.000	1	1	55.0	1	3
570555	1996-08-27	C	C	C	C	R	C	A	R	C	R	Unemployment		6	3	1	22	C	A	2019-01-15 00:00:00.000	0	3	0.0	62	2
812733	1978-01-01	C	C	A	C	C	C	C	R	R	C	Family conflict		7	2	1	40	C	C	2019-03-16 00:00:00.000	1	1	50.0	24	3
635471	1971-09-14	R	C	A	C	A	C	A	A	R	C	Unemployment		4	2	4	47	A	C	-1	-1	-1	-1.0	-1	-1
353922	1957-03-17	C	C	C	A	R	A	R	R	A	C		N?o considero endividamento, pois, tenho certeza que já quitei meu débito junto a esta empresa.	4	3	3	61	C	C	2018-09-14 00:00:00.000	1	1	45.0	698	3
619483	1995-01-02	C	C	A	A	C	R	C	R	R	C	I assumed the debt of third parties		5	3	2	23	C	A	2019-04-30 00:00:00.000	0	3	30.0	29	3
443571	1986-08-19	R	R	C	C	R	C	A	A	R	R	Illness in the family		3	5	2	32	R	R	-1	-1	-1	-1.0	-1	-1
820844	1979-12-31	A	R	C	C	R	C	A	A	A	A	Unemployment		3	2	5	38	A	C	2019-04-23 00:00:00.000	1	1	45.0	169	4
200413	1981-12-06	C	C	C	C	R	C	R	A	A	A	Unemployment		5	2	3	36	C	C	-1	-1	-1	-1.0	-1	-1
798187	1984-02-01	R	R	C	C	C	C	A	R	A	A	I assumed the debt of third parties		4	3	3	34	C	R	-1	-1	-1	-1.0	-1	-1
282953	1992-07-23	C	C	C	C	R	A	A	R	A	R	Unemployment		4	3	3	26	C	A	-1	-1	-1	-1.0	-1	-1
789927	1993-07-30	R	C	A	A	R	C	A	R	C	C	I assumed the debt of third parties		4	3	3	25	C	A	2019-04-15 00:00:00.000	1	1	50.0	14	3
250633	2018-09-11	A	C	A	A	R	A	C	C	A	R	I assumed the debt of third parties		3	2	5	0	A	A	-1	-1	-1	-1.0	-1	-1
561914	1982-09-14	C	C	C	C	C	C	A	R	A	C		Descontrole	7	1	2	36	C	C	2018-12-14 00:00:00.000	1	1	50.0	201	2
445232	2018-07-09	C	C	C	C	R	C	A	R	A	C	Unemployment		6	2	2	0	C	A	2019-05-08 00:00:00.000	1	2	0.0	19	4
619888	1948-05-27	R	C	A	A	R	C	R	R	C	C	Unemployment		4	4	2	70	R	C	2018-10-10 00:00:00.000	1	1	65.0	170	3
322858	1987-10-17	C	C	A	A	C	C	C	C	A	C	I assumed the debt of third parties		7	0	3	30	C	R	-1	-1	-1	-1.0	-1	-1
556752	1992-07-25	C	C	C	C	R	C	C	R	R	R	Unemployment		6	4	0	26	C	A	2019-01-04 00:00:00.000	0	1	45.0	775	3
310662	1960-07-29	A	A	A	C	C	R	A	A	A	A	Family dissolution		2	1	7	58	A	C	2019-01-07 00:00:00.000	1	1	15.0	19	3
460768	1985-09-25	A	A	C	C	A	C	A	R	C	C	Family conflict		5	1	4	33	C	R	2019-04-23 00:00:00.000	0	1	50.0	14	2
730611	1976-10-21	C	C	A	C	R	A	R	R	R	C	Unemployment		4	4	2	41	R	C	2018-10-01 00:00:00.000	1	2	0.0	180	4
460592	1979-04-06	C	C	C	C	C	R	A	A	R	R	Unemployment		5	3	2	39	C	C	-1	-1	-1	-1.0	-1	-1
553222	2018-10-01	C	R	C	C	C	C	A	A	C	C	Family conflict		7	1	2	-1	C	A	2019-03-26 00:00:00.000	1	2	50.0	30	4
811748	1984-04-20	C	C	A	A	C	A	C	R	A	A	Illness in the family		4	1	5	34	A	R	2019-04-28 00:00:00.000	1	1	15.0	31	3
479954	1976-08-27	C	R	A	A	C	C	A	R	A	C	Family conflict		4	2	4	42	A	C	2019-01-09 00:00:00.000	0	2	40.0	182	2
485478	1962-07-12	C	C	A	A	C	R	C	C	C	C	Illness in the family		7	1	2	56	C	C	-1	-1	-1	-1.0	-1	-1
344241	1974-06-23	C	C	C	C	C	C	R	A	A	A	Unemployment		6	1	3	44	C	C	2018-08-31 00:00:00.000	0	1	40.0	272	3
701059	2018-03-14	R	C	C	C	R	C	A	R	R	C		Descobrir que meu filho ta com câncer,e meu marido tem que tomar conta das contas	5	4	1	0	C	A	2019-05-01 00:00:00.000	0	1	55.0	29	3
369573	1977-03-21	R	C	A	C	R	C	R	R	R	R	Unemployment		3	6	1	41	R	C	2019-04-29 00:00:00.000	1	1	55.0	14	3
663565	1983-10-22	R	C	A	A	C	C	A	R	A	C	Unemployment		4	2	4	34	A	R	-1	-1	-1	-1.0	-1	-1
362567	1985-03-03	C	R	C	C	C	C	A	R	A	A	Illness in the family		5	2	3	33	C	R	-1	-1	-1	-1.0	-1	-1
810031	1977-10-13	R	R	A	C	R	C	C	A	R	C		Muitas despesas	4	4	2	40	R	C	2019-04-09 00:00:00.000	1	2	40.0	14	3
193779	1954-04-23	C	C	C	A	C	R	R	A	A	R	Illness in the family		4	3	3	64	C	C	2018-08-27 00:00:00.000	1	1	0.0	14	3
267129	1991-02-21	C	C	C	A	C	C	C	R	A	C	Unemployment		7	1	2	27	C	R	2019-04-13 00:00:00.000	0	1	20.0	55	3
542669	1974-10-08	A	C	A	A	R	C	A	R	A	C		descontrole	3	2	5	43	A	C	-1	-1	-1	-1.0	-1	-1
369944	1973-09-29	R	R	C	C	R	C	A	R	A	C		diminuiç?o da renda	4	4	2	45	R	C	2019-04-24 00:00:00.000	1	1	50.0	24	3
476562	1987-10-09	R	R	A	A	C	C	R	R	A	R		impulsos	2	5	3	30	R	R	2019-03-27 00:00:00.000	1	1	50.0	78	3
708857	1975-05-09	C	C	C	C	A	C	A	A	A	A	Illness in the family		5	0	5	43	A	C	2019-01-14 00:00:00.000	1	1	20.0	19	3
501163	2018-11-21	C	C	C	A	C	A	C	R	A	C	Unemployment		6	1	3	-1	C	A	-1	-1	-1	-1.0	-1	-1
241803	1970-02-19	C	C	A	A	C	A	A	R	C	C		fatura enviada errada	5	1	4	48	C	C	2019-01-09 00:00:00.000	1	1	55.0	124	4
654044	1997-10-16	C	C	C	A	R	A	A	R	C	C	Unemployment		5	2	3	20	C	A	2018-11-06 00:00:00.000	0	2	40.0	55	4
518431	1992-01-23	C	C	A	A	C	C	C	R	A	C	Family dissolution		6	1	3	26	C	A	2018-09-14 00:00:00.000	2	2	55.0	233	3
415875	1990-04-03	C	C	A	C	R	C	R	A	R	C	Unemployment		5	3	2	28	C	R	2019-04-22 00:00:00.000	1	1	20.0	14	3
399780	1982-09-17	C	R	A	A	R	C	R	R	A	R	Illness in the family		2	5	3	36	R	C	-1	-1	-1	-1.0	-1	-1
460612	1988-05-24	C	C	A	A	C	R	A	A	R	C	I assumed the debt of third parties		4	2	4	30	A	R	2019-04-25 00:00:00.000	1	3	30.0	14	3
430823	2018-09-07	C	C	C	A	R	R	A	C	A	R	Unemployment		4	3	3	0	C	A	-1	-1	-1	-1.0	-1	-1
382774	2018-09-21	C	C	R	A	R	C	A	C	A	R		Outros	4	3	3	0	C	A	2018-09-26 00:00:00.000	0	1	0.0	241	2
587714	1978-03-09	R	R	C	A	R	C	A	R	A	C	Unemployment		3	4	3	40	R	C	2018-12-26 00:00:00.000	0	1	30.0	93	3
642587	1988-01-13	C	R	A	C	R	C	R	C	A	R	Family dissolution		4	4	2	30	R	R	-1	-1	-1	-1.0	-1	-1
680080	1984-03-01	C	C	A	A	R	C	A	R	R	C	Unemployment		4	3	3	34	C	R	2019-02-18 00:00:00.000	1	1	50.0	135	2
372651	1972-07-16	C	C	A	C	R	R	C	R	C	C	Illness in the family		6	3	1	46	C	C	-1	-1	-1	-1.0	-1	-1
787901	1987-09-16	A	C	C	C	R	A	C	C	R	C	Unemployment		6	2	2	31	C	R	-1	-1	-1	-1.0	-1	-1
731334	1999-03-10	C	C	A	A	R	C	C	R	C	R	Unemployment		5	3	2	19	C	A	2019-03-13 00:00:00.000	0	2	50.0	170	3
382907	1977-08-21	C	C	C	A	C	A	C	R	C	R		fui roubada	6	2	2	41	C	C	2019-05-06 00:00:00.000	0	2	50.0	19	3
800915	2018-12-29	C	C	A	C	C	R	C	C	C	C	Unemployment		8	1	1	-1	C	A	-1	-1	-1	-1.0	-1	-1
290987	1981-10-28	C	C	A	C	R	C	A	A	A	R	Unemployment		4	2	4	36	A	C	-1	-1	-1	-1.0	-1	-1
282876	1988-07-15	C	C	C	A	R	C	A	R	C	C		Dividas	6	2	2	30	C	R	-1	-1	-1	-1.0	-1	-1
219809	1974-11-01	C	C	C	C	R	A	A	A	C	C	Family dissolution		6	1	3	43	C	C	-1	-1	-1	-1.0	-1	-1
559268	1948-01-06	C	C	A	A	R	A	R	C	A	C		N?o tenho dívidas	4	2	4	70	A	C	-1	-1	-1	-1.0	-1	-1
335239	1981-10-13	C	C	A	A	R	A	R	R	C	A		N?o recebi o boleto	3	3	4	36	A	C	-1	-1	-1	-1.0	-1	-1
249252	2018-09-09	C	C	C	C	R	C	C	A	R	R	Death of person who provided financial support		6	3	1	0	C	A	-1	-1	-1	-1.0	-1	-1
627662	2018-09-13	C	C	C	C	C	A	A	R	A	A	Unemployment		5	1	4	0	C	A	-1	-1	-1	-1.0	-1	-1
525695	1969-06-18	C	C	A	A	R	A	C	C	C	A		sou funcionario publico	5	1	4	49	C	C	2019-03-09 00:00:00.000	2	6	25.0	415	4
489756	1954-01-18	C	C	A	C	R	R	C	C	A	C	I assumed the debt of third parties		6	2	2	64	C	C	-1	-1	-1	-1.0	-1	-1
285518	1994-10-20	A	C	A	C	R	R	A	R	R	C		No momento n?o tenho	3	4	3	23	R	A	-1	-1	-1	-1.0	-1	-1
514660	1974-04-11	C	C	A	A	C	C	R	C	C	C	Family dissolution		7	1	2	44	C	C	2018-10-29 00:00:00.000	1	1	55.0	211	3
761350	1982-11-06	C	C	C	C	C	A	A	R	A	R	Unemployment		5	2	3	35	C	R	2019-04-16 00:00:00.000	1	1	35.0	29	3
579486	1996-12-23	C	C	A	C	R	A	C	C	R	A	Unemployment		5	2	3	21	C	A	-1	-1	-1	-1.0	-1	-1
579756	1957-05-14	C	C	C	C	R	C	A	A	C	C	Illness in the family		7	1	2	61	C	C	2019-01-30 00:00:00.000	0	1	55.0	180	4
351110	2018-09-17	C	C	A	A	C	R	A	C	C	C	I assumed the debt of third parties		6	1	3	0	C	A	-1	-1	-1	-1.0	-1	-1
553707	1993-03-17	C	C	A	C	R	C	R	A	C	C	Unemployment		6	2	2	25	C	A	-1	-1	-1	-1.0	-1	-1
286883	2018-09-16	R	C	R	A	C	C	A	A	A	C	Illness in the family		4	2	4	0	A	A	2019-03-08 00:00:00.000	0	3	35.0	170	3
184216	1990-11-19	R	C	A	A	C	C	C	R	C	C	Unemployment		6	2	2	27	C	R	2018-11-27 00:00:00.000	1	1	35.0	318	4
650186	2018-11-01	C	C	A	A	C	C	C	C	A	C	Unemployment		7	0	3	-1	C	A	2018-11-22 00:00:00.000	0	1	50.0	257	3
682162	1968-11-10	C	C	C	A	R	C	A	C	R	C	Unemployment		6	2	2	49	C	C	2019-05-03 00:00:00.000	0	3	30.0	14	3
206038	1951-09-23	C	C	A	A	A	C	C	C	R	A	Illness in the family		5	1	4	67	C	C	2018-10-05 00:00:00.000	0	1	65.0	216	4
315879	1982-12-20	C	C	C	A	R	A	R	A	A	A	Unemployment		3	2	5	35	A	R	-1	-1	-1	-1.0	-1	-1
223505	1977-11-30	C	A	C	C	R	C	A	R	R	C	Addiction		5	3	2	40	C	C	2018-10-23 00:00:00.000	1	1	55.0	241	3
632877	1970-05-18	C	C	C	C	C	R	R	C	A	C		Problemas na empresa que sou proprietario	7	2	1	48	C	C	-1	-1	-1	-1.0	-1	-1
198774	1950-02-13	C	C	A	A	R	C	R	C	C	C		Me perdi	6	2	2	68	C	C	-1	-1	-1	-1.0	-1	-1
493961	1980-03-24	C	C	C	C	C	C	A	R	A	R	Illness in the family		6	2	2	38	C	C	-1	-1	-1	-1.0	-1	-1
464401	1989-06-07	C	R	A	C	R	C	A	R	R	C		Financiamento	4	4	2	29	R	R	2018-11-29 00:00:00.000	0	1	35.0	359	3
567975	1954-04-12	R	C	A	A	C	R	C	R	A	C	Unemployment		4	3	3	64	C	C	-1	-1	-1	-1.0	-1	-1
561816	1987-12-26	C	R	C	C	C	C	A	R	A	R	Family conflict		5	3	2	30	C	R	2019-04-08 00:00:00.000	1	4	0.0	19	3
186678	1982-10-12	C	C	C	A	R	C	A	A	A	C	Unemployment		5	1	4	35	C	R	2019-05-04 00:00:00.000	1	3	30.0	45	3
724823	1995-01-28	C	C	C	C	C	C	C	R	R	R		nenhum	7	3	0	23	C	A	-1	-1	-1	-1.0	-1	-1
364762	1994-08-18	C	C	C	C	A	R	C	R	R	C	I assumed the debt of third parties		6	3	1	24	C	A	-1	-1	-1	-1.0	-1	-1
330962	1954-01-21	C	C	A	A	R	A	A	A	A	A		Emprestei dinheiro e nao recebi e contava com o dinheiro pra acerta minhas divididas	2	1	7	64	A	C	2019-05-04 00:00:00.000	0	6	0.0	24	3
812775	1974-11-02	C	C	C	A	C	A	R	A	A	C	Unemployment		5	1	4	43	C	C	2019-04-07 00:00:00.000	1	1	15.0	55	6
780059	1997-06-07	C	C	A	A	R	A	A	C	A	R	Unemployment		3	2	5	21	A	A	2019-02-26 00:00:00.000	1	1	60.0	267	3
390980	1979-06-30	C	C	C	C	R	C	A	R	A	R	Illness in the family		5	3	2	39	C	C	2019-04-24 00:00:00.000	1	1	0.0	24	3
810536	1986-02-18	C	C	A	A	C	C	C	C	R	R		Troquei de emprego, agora sou estagiária e me minha renda diminuiu consideravelmente.	6	2	2	32	C	R	2019-04-16 00:00:00.000	0	3	30.0	29	3
434511	2018-11-08	C	C	C	A	C	A	A	R	C	C		Afastamento do serviço	6	1	3	-1	C	A	2018-12-11 00:00:00.000	1	1	35.0	140	3
266302	1979-10-17	R	R	C	C	R	C	R	R	A	A	Unemployment		3	5	2	38	R	C	2018-08-29 00:00:00.000	1	1	65.0	505	3
798598	1990-04-14	C	C	C	C	R	A	A	R	A	R	Unemployment		4	3	3	28	C	R	2019-04-20 00:00:00.000	0	1	50.0	55	2
813127	1984-11-04	C	C	A	A	C	A	C	A	C	C	Unemployment		6	0	4	33	C	R	2019-02-22 00:00:00.000	1	1	45.0	332	4
251394	1967-07-25	C	C	C	A	R	A	A	A	A	A		N?o reajuste de salário as despesas tiveram reajustes maiores que o meu salário	3	1	6	51	A	C	2019-02-14 00:00:00.000	1	1	20.0	119	4
451687	1991-08-25	A	R	R	C	C	A	A	A	R	R	Illness in the family		2	4	4	27	A	R	2019-05-02 00:00:00.000	1	1	0.0	8	4
515411	1984-06-28	R	C	C	C	R	C	A	R	R	C	Unemployment		5	4	1	34	C	R	2019-04-17 00:00:00.000	0	3	30.0	24	4
819979	1994-10-17	C	C	A	A	R	R	C	A	C	R	Unemployment		4	3	3	23	C	A	2018-09-25 00:00:00.000	1	1	65.0	243	2
799428	1982-05-12	C	C	C	A	C	A	R	A	C	C		Ajuste salarial	6	1	3	36	C	C	-1	-1	-1	-1.0	-1	-1
348993	1993-08-17	C	C	C	C	C	R	C	C	A	R	Unemployment		7	2	1	25	C	A	-1	-1	-1	-1.0	-1	-1
626461	1986-01-18	A	R	R	C	R	A	A	A	A	R	Unemployment		1	4	5	32	A	R	2018-11-24 00:00:00.000	0	1	60.0	606	3
449387	1945-09-10	C	C	C	A	R	R	C	A	C	R	Unemployment		5	3	2	73	C	C	-1	-1	-1	-1.0	-1	-1
818244	1984-06-08	C	C	A	A	C	R	A	A	R	C	I assumed the debt of third parties		4	2	4	34	A	R	-1	-1	-1	-1.0	-1	-1
359134	1960-12-20	C	C	A	A	R	C	R	A	A	A		Gasto Inesperado	3	2	5	57	A	C	2018-09-25 00:00:00.000	1	1	65.0	241	3
538690	1995-03-01	C	C	A	A	A	C	A	R	C	R	Unemployment		4	2	4	23	A	A	-1	-1	-1	-1.0	-1	-1
617415	1980-01-09	C	C	A	C	C	C	A	R	A	R	Unemployment		5	2	3	38	C	C	2019-04-12 00:00:00.000	1	1	50.0	29	2
608879	1983-05-22	A	A	A	C	A	C	A	R	A	R		Impulsividade	2	2	6	35	A	R	2019-03-22 00:00:00.000	1	1	20.0	60	3
387640	1998-08-25	C	R	A	A	C	A	A	R	R	A	Unemployment		2	3	5	20	A	A	2019-04-27 00:00:00.000	0	1	0.0	34	3
398399	1967-01-25	C	R	C	C	C	C	A	R	A	A	Illness in the family		5	2	3	51	C	C	-1	-1	-1	-1.0	-1	-1
700478	2018-09-14	C	C	A	A	C	R	C	A	A	C	I assumed the debt of third parties		5	1	4	0	C	A	-1	-1	-1	-1.0	-1	-1
625495	2007-02-18	C	C	A	A	R	C	A	R	R	R	Unemployment		3	4	3	11	R	A	2018-09-14 00:00:00.000	0	3	45.0	290	3
584196	1976-05-27	C	C	A	C	R	A	A	R	A	R	Unemployment		3	3	4	42	A	C	2018-11-05 00:00:00.000	0	1	35.0	288	3
539148	1989-05-27	R	C	C	A	C	C	A	A	R	R	Unemployment		4	3	3	29	C	R	2019-01-25 00:00:00.000	0	1	0.0	45	3
474331	1989-03-03	C	C	C	C	R	C	A	R	R	C	Unemployment		6	3	1	29	C	R	2018-09-18 00:00:00.000	1	1	35.0	257	3
323693	2017-06-21	C	C	C	A	R	C	C	R	C	C	Family dissolution		7	2	1	1	C	A	2019-04-29 00:00:00.000	1	3	0.0	1	4
426603	1992-10-02	C	C	C	C	R	R	C	A	A	R	I assumed the debt of third parties		5	3	2	25	C	A	-1	-1	-1	-1.0	-1	-1
616379	1962-05-02	R	C	C	C	R	A	C	A	C	R	Unemployment		5	3	2	56	C	C	2019-04-22 00:00:00.000	0	4	25.0	323	4
173574	1976-08-08	C	C	A	A	C	R	C	A	C	C	Illness in the family		6	1	3	42	C	C	2019-05-08 00:00:00.000	0	1	35.0	241	4
212103	1966-05-05	C	C	A	A	C	A	A	C	C	C	Unemployment		6	0	4	52	C	C	2019-01-17 00:00:00.000	3	3	35.0	29	3
738550	1995-06-30	A	C	C	C	R	C	A	R	C	R	Unemployment		5	3	2	23	C	A	-1	-1	-1	-1.0	-1	-1
744432	2018-02-02	C	C	C	C	R	R	A	R	C	R	Unemployment		5	4	1	0	C	A	2019-05-08 00:00:00.000	0	4	0.0	24	4
387785	1980-01-11	C	C	C	A	C	A	A	R	A	R	I assumed the debt of third parties		4	2	4	38	A	C	-1	-1	-1	-1.0	-1	-1
675629	1989-03-24	C	C	A	C	C	C	A	R	A	R	I assumed the debt of third parties		5	2	3	29	C	R	2018-11-30 00:00:00.000	1	1	20.0	185	2
648924	2018-10-31	R	C	C	A	R	C	A	A	C	R	Unemployment		4	3	3	-1	C	A	2018-09-13 00:00:00.000	0	3	0.0	231	4
230393	2018-04-05	A	R	A	A	C	C	R	R	A	A	Unemployment		2	3	5	0	A	A	2018-11-07 00:00:00.000	1	1	40.0	274	3
546612	1974-03-10	R	A	C	C	R	A	A	R	R	R	Illness in the family		2	5	3	44	R	C	2019-03-20 00:00:00.000	3	3	0.0	29	3
554980	1979-02-13	R	A	A	A	C	C	A	R	R	A		Fiquei desempregada em 2016 e me enrolei	2	3	5	39	A	C	-1	-1	-1	-1.0	-1	-1
199395	1993-11-04	C	C	A	C	R	C	R	C	C	C		nem sabia que tava devendo	7	2	1	24	C	A	-1	-1	-1	-1.0	-1	-1
609323	1991-05-29	C	C	A	A	C	C	C	R	C	C	Unemployment		7	1	2	27	C	R	-1	-1	-1	-1.0	-1	-1
583642	1950-04-05	C	C	A	A	C	R	C	C	A	R	Unemployment		5	2	3	68	C	C	2018-09-07 00:00:00.000	1	1	65.0	303	2
590254	1984-11-09	R	R	C	C	R	C	A	R	A	R	Unemployment		3	5	2	33	R	R	-1	-1	-1	-1.0	-1	-1
800431	2018-09-09	A	C	A	C	C	C	A	R	A	R	Unemployment		4	2	4	0	A	A	-1	-1	-1	-1.0	-1	-1
444929	1987-01-19	C	C	A	A	R	A	R	R	R	R	Unemployment		2	5	3	31	R	R	2019-04-10 00:00:00.000	0	3	35.0	318	3
762289	1979-03-16	C	C	A	A	C	C	R	R	R	C	Illness in the family		5	3	2	39	C	C	2019-03-12 00:00:00.000	1	1	60.0	257	3
780279	1970-10-19	C	C	A	C	R	A	R	A	C	A		N?o fiquei sabendo dos valores em atraso.	4	2	4	47	A	C	-1	-1	-1	-1.0	-1	-1
507089	2018-03-24	C	C	A	A	C	C	R	R	R	C		Gastar mais do que ganho	5	3	2	0	C	A	2018-09-08 00:00:00.000	1	1	65.0	145	3
686967	1997-02-03	R	C	A	C	R	C	A	R	A	R	Family conflict		3	4	3	21	R	A	2019-03-12 00:00:00.000	0	1	15.0	50	3
815030	2018-08-22	C	C	R	C	R	R	C	C	R	R		Eu paguei faz tempo	5	5	0	0	R	A	-1	-1	-1	-1.0	-1	-1
520974	1981-08-04	C	C	A	C	R	C	R	R	C	A	Family conflict		5	3	2	37	C	C	2018-12-27 00:00:00.000	1	1	15.0	4	2
445919	2018-09-09	C	C	C	A	C	R	C	A	A	C	Unemployment		6	1	3	0	C	A	2018-11-29 00:00:00.000	1	1	35.0	430	4
819597	1861-06-01 00:00:00	C	C	A	A	C	C	C	A	C	C	Unemployment		7	0	3	157	C	X	2019-03-27 00:00:00.000	0	3	30.0	88	3
155340	1981-02-16	R	C	C	A	R	R	C	C	A	R		N?o tenho dividas e nem individualmentos	4	4	2	37	R	C	-1	-1	-1	-1.0	-1	-1
551528	2018-09-23	C	C	A	A	R	A	R	A	R	R		Pens?o alimentícia	2	4	4	0	A	A	2018-10-31 00:00:00.000	1	1	55.0	83	2
764841	1995-04-25	C	R	C	C	A	A	A	A	A	C	Unemployment		4	1	5	23	A	A	2018-09-11 00:00:00.000	1	1	15.0	262	3
279865	1980-06-15	C	C	A	C	C	C	A	R	A	R	Unemployment		5	2	3	38	C	C	-1	-1	-1	-1.0	-1	-1
575354	2018-09-11	A	C	A	A	C	A	A	A	A	C	Unemployment		3	0	7	0	A	A	-1	-1	-1	-1.0	-1	-1
551445	1980-12-14	C	C	C	C	R	A	C	R	R	R	Unemployment		5	4	1	37	C	C	2019-03-07 00:00:00.000	1	1	15.0	24	3
661793	2018-08-06	C	A	A	R	R	C	A	R	A	C		Cirurgia acidente de trabalho	3	3	4	0	A	A	2018-12-05 00:00:00.000	1	1	25.0	155	3
209017	1987-05-14	R	C	A	A	C	A	R	C	C	C		Emprego novo	5	2	3	31	C	R	-1	-1	-1	-1.0	-1	-1
559183	1975-04-22	C	C	A	A	C	A	R	R	C	C	Unemployment		5	2	3	43	C	C	2019-01-11 00:00:00.000	0	1	40.0	262	3
228274	1990-07-20	C	C	A	A	C	C	C	R	A	R	Unemployment		5	2	3	28	C	R	2019-02-04 00:00:00.000	1	1	50.0	109	2
687798	1994-09-12	C	R	C	C	C	C	R	A	R	C	Unemployment		6	3	1	24	C	A	2019-01-14 00:00:00.000	0	4	0.0	135	3
236949	1992-12-29	C	R	A	C	C	C	A	R	A	A	Unemployment		4	2	4	25	A	A	2018-12-14 00:00:00.000	0	1	30.0	104	3
383314	1977-09-25	C	C	C	A	A	R	C	A	C	C	Family dissolution		6	1	3	41	C	C	-1	-1	-1	-1.0	-1	-1
778478	2018-09-22	C	C	A	A	C	C	C	C	R	C	Unemployment		7	1	2	0	C	A	2018-08-30 00:00:00.000	1	1	40.0	267	3
372105	2018-09-25	C	C	A	A	C	C	C	C	A	C	Unemployment		7	0	3	0	C	A	-1	-1	-1	-1.0	-1	-1
309251	1979-08-13	C	R	A	C	R	A	R	R	A	A		N?O FAÇO IDÉIA. SÓ SEI QUE ESTOU COM DÍVIDAS.	2	4	4	39	A	C	-1	-1	-1	-1.0	-1	-1
714088	1994-08-20	C	C	C	C	R	C	A	R	A	C		N?o recebi	6	2	2	24	C	A	2018-09-06 00:00:00.000	0	3	30.0	241	3
161295	1988-09-07	R	C	A	A	R	A	A	R	A	R	Unemployment		1	4	5	30	A	R	2019-04-17 00:00:00.000	0	2	40.0	1	2
227533	1978-07-23	C	C	A	A	C	C	A	R	C	C	Unemployment		6	1	3	40	C	C	-1	-1	-1	-1.0	-1	-1
520254	1980-07-16	C	R	C	A	C	A	A	R	R	A	Family conflict		3	3	4	38	A	C	2019-04-20 00:00:00.000	1	1	0.0	29	3
587129	1948-06-15	R	C	C	C	R	A	R	R	A	R		Finanças	3	5	2	70	R	C	2019-01-04 00:00:00.000	1	1	15.0	140	6
501809	1981-10-17	A	C	C	C	C	C	C	R	A	A		construç?o	6	1	3	36	C	C	2019-03-19 00:00:00.000	1	1	20.0	90	6
326585	1961-06-21	C	C	A	A	C	A	A	R	C	R	Unemployment		4	2	4	57	A	C	-1	-1	-1	-1.0	-1	-1
664868	1993-04-14	C	C	A	A	C	C	C	C	A	C	Illness in the family		7	0	3	25	C	A	2018-10-08 00:00:00.000	0	4	0.0	246	4
332233	1982-06-18	C	C	A	A	C	C	C	A	A	A	Unemployment		5	0	5	36	A	C	2019-04-28 00:00:00.000	1	1	50.0	1	4
367060	1987-05-26	C	R	A	C	R	A	A	R	R	C	Unemployment		3	4	3	31	R	R	2018-09-30 00:00:00.000	0	1	40.0	455	4
773691	1983-12-27	C	C	A	A	C	C	C	C	A	C	Unemployment		7	0	3	34	C	R	-1	-1	-1	-1.0	-1	-1
756031	1968-05-13	C	C	A	A	C	C	C	R	R	R		Reduç?o salario	5	3	2	50	C	C	2019-04-24 00:00:00.000	1	3	0.0	7	4
450571	1959-11-21	C	C	A	A	R	C	C	A	R	R	Unemployment		4	3	3	58	C	C	-1	-1	-1	-1.0	-1	-1
760255	1984-03-13	C	C	A	A	C	C	R	R	A	C		Gastos	5	2	3	34	C	R	2019-04-04 00:00:00.000	1	1	35.0	29	3
282314	1986-05-08	C	C	C	A	R	R	A	R	R	R		Dispesas extras	3	5	2	32	R	R	2019-03-27 00:00:00.000	0	1	45.0	88	4
250141	1963-10-09	A	A	A	C	R	C	A	A	A	A		Desequilibrio ao efetuar compras	2	1	7	55	A	C	-1	-1	-1	-1.0	-1	-1
284982	1974-11-04	C	C	A	A	C	R	A	R	A	R		N?o estou endividado	3	3	4	43	A	C	2018-09-24 00:00:00.000	1	1	0.0	114	4
423417	1979-03-04	C	C	C	A	A	C	R	R	C	C	Unemployment		6	2	2	39	C	C	2019-02-05 00:00:00.000	1	1	40.0	257	3
625562	1963-12-06	C	C	A	A	C	C	A	R	R	C	Unemployment		5	2	3	54	C	C	-1	-1	-1	-1.0	-1	-1
230424	1974-05-22	A	A	A	A	R	C	A	R	A	R	Unemployment		1	3	6	44	A	C	-1	-1	-1	-1.0	-1	-1
781114	1985-10-21	C	C	A	A	C	C	C	C	C	C	Unemployment		8	0	2	32	C	R	2018-10-19 00:00:00.000	1	1	35.0	274	3
686577	1949-04-13	R	C	C	C	R	R	A	R	A	A	Death of person who provided financial support		3	4	3	69	R	C	2019-04-30 00:00:00.000	1	1	15.0	24	3
466813	1962-12-25	C	C	A	A	R	A	A	R	C	C		Pessoal	4	2	4	55	A	C	-1	-1	-1	-1.0	-1	-1
578433	1965-09-22	C	C	A	A	C	R	C	C	A	C	Illness in the family		6	1	3	53	C	C	2019-04-01 00:00:00.000	0	1	40.0	119	4
682104	1974-01-11	C	C	A	A	R	C	A	R	A	R		Crise Financeira	3	3	4	44	A	C	-1	-1	-1	-1.0	-1	-1
325533	2018-02-28	C	C	R	A	C	C	C	R	A	A	Illness in the family		5	2	3	0	C	A	2019-05-08 00:00:00.000	0	4	0.0	29	3
245179	1976-01-12	C	C	C	C	R	C	A	R	R	R	Unemployment		5	4	1	42	C	C	-1	-1	-1	-1.0	-1	-1
655203	1983-11-30	C	C	A	C	C	C	R	A	A	R	Illness in the family		5	2	3	34	C	R	2019-04-18 00:00:00.000	1	3	0.0	21	2
238992	2018-09-14	A	R	A	A	C	C	A	R	A	R		Acúmulo de dívidas em funç?o de atrasos nos pagamentos mensais.	2	3	5	0	A	A	2019-02-13 00:00:00.000	1	1	55.0	29	3
307945	1976-11-10	R	R	C	C	R	C	R	A	A	R	Unemployment		3	5	2	41	R	C	-1	-1	-1	-1.0	-1	-1
738905	1985-04-15	C	C	A	A	R	C	A	R	A	R	Unemployment		3	3	4	33	A	R	-1	-1	-1	-1.0	-1	-1
288022	1983-06-13	C	C	C	C	C	C	A	R	A	A	Unemployment		6	1	3	35	C	R	2019-03-26 00:00:00.000	0	1	35.0	140	3
708576	1973-02-16	C	C	C	A	R	A	A	A	C	C		corrupç?o no Brasil	5	1	4	45	C	C	-1	-1	-1	-1.0	-1	-1
283099	1991-02-05	A	A	A	A	C	C	R	R	A	A		Má administraç?o	2	2	6	27	A	R	-1	-1	-1	-1.0	-1	-1
231139	2018-02-06	C	C	A	C	R	C	A	R	A	R		Trabalho por venda e comiss?es, e recebemos um grande calote de empresa anterior gerando dívidas. Em novo emprego também recebo por comiss?o, mas como é novo ainda estamos adequando e tentando solucionar estes problemas gerados anteriormente.	4	3	3	0	C	A	2019-02-20 00:00:00.000	1	1	0.0	55	3
153151	1987-11-12	A	C	C	C	R	R	A	R	A	R		Mudança	3	4	3	30	R	R	-1	-1	-1	-1.0	-1	-1
326157	1988-09-06	C	C	A	A	C	R	A	R	A	C	I assumed the debt of third parties		4	2	4	30	A	R	-1	-1	-1	-1.0	-1	-1
326218	1989-10-21	C	C	C	A	R	C	A	A	A	A	I assumed the debt of third parties		4	1	5	28	A	R	2018-11-20 00:00:00.000	0	6	15.0	499	1
246252	1999-01-21	R	C	A	A	R	A	A	R	C	C	Illness in the family		3	3	4	19	A	A	2018-12-21 00:00:00.000	0	1	0.0	226	4
389582	1982-04-30	C	C	A	C	R	C	A	R	A	R	Family conflict		4	3	3	36	C	C	2019-03-27 00:00:00.000	1	1	0.0	50	3
521061	1978-07-08	C	C	C	C	C	C	R	R	R	R	I assumed the debt of third parties		6	4	0	40	C	C	-1	-1	-1	-1.0	-1	-1
363576	1982-06-03	C	R	A	A	R	A	A	A	C	C	Unemployment		3	2	5	36	A	C	2019-01-30 00:00:00.000	0	1	0.0	50	3
736143	1943-10-07	C	C	C	A	R	C	A	R	A	R	I assumed the debt of third parties		4	3	3	75	C	C	2019-04-23 00:00:00.000	1	4	0.0	4	3
615435	1975-08-17	C	C	A	A	C	C	A	C	A	R	Unemployment		5	1	4	43	C	C	-1	-1	-1	-1.0	-1	-1
235864	1979-05-15	C	C	A	C	C	R	C	R	C	R		porque eu espero para negociar	6	3	1	39	C	C	2019-02-20 00:00:00.000	1	1	0.0	19	3
473752	1976-08-15	C	R	A	A	R	C	A	A	C	R		Cart?o de Crédito	3	3	4	42	A	C	-1	-1	-1	-1.0	-1	-1
417347	1981-06-08	C	R	A	A	C	C	A	R	A	A		Algumas dividas	3	2	5	37	A	C	2019-04-03 00:00:00.000	1	3	30.0	14	3
546247	1975-09-16	C	C	A	A	R	R	A	C	C	C		minha fatura estava noc artao de credito e a NEt n?o debitou	5	2	3	43	C	C	2019-04-11 00:00:00.000	1	3	15.0	14	3
496955	2018-08-21	R	R	A	R	R	A	A	R	A	R		Trabalho numa empresa que nao mantem	0	6	4	0	R	A	-1	-1	-1	-1.0	-1	-1
622651	1969-01-13	C	C	A	A	R	C	C	R	R	C	I assumed the debt of third parties		5	3	2	49	C	C	-1	-1	-1	-1.0	-1	-1
175093	1960-12-31	C	C	C	A	R	R	R	A	A	R	Unemployment		3	4	3	57	R	C	-1	-1	-1	-1.0	-1	-1
177103	1986-12-15	C	C	A	A	C	A	R	A	C	C	Unemployment		5	1	4	31	C	R	2019-04-30 00:00:00.000	0	2	35.0	73	3
723013	1961-03-18	C	C	A	A	R	C	A	R	A	R	I assumed the debt of third parties		3	3	4	57	A	C	2019-03-08 00:00:00.000	1	1	0.0	62	4
309997	1969-01-09	R	C	R	R	R	C	C	C	A	R		N?o controlei minhas contas	4	5	1	49	R	C	-1	-1	-1	-1.0	-1	-1
490958	1955-11-06	C	R	R	C	C	C	A	R	A	R	Illness in the family		4	4	2	62	R	C	2019-03-19 00:00:00.000	1	1	0.0	60	4
382556	1950-10-31	C	C	C	A	R	A	A	C	A	A		Reduç?o salarial	4	1	5	67	A	C	-1	-1	-1	-1.0	-1	-1
558689	2018-09-19	A	C	C	A	R	A	R	C	C	C	Unemployment		5	2	3	0	C	A	-1	-1	-1	-1.0	-1	-1
677075	1985-08-11	A	A	C	A	R	C	R	R	A	R		Iniciei uma vida solo e comecei a pagar aluguel	2	4	4	33	A	R	-1	-1	-1	-1.0	-1	-1
382210	1979-12-19	C	C	C	A	R	R	R	R	C	R	I assumed the debt of third parties		4	5	1	38	R	C	2019-02-27 00:00:00.000	2	4	0.0	4	3
362909	2018-12-26	A	R	A	C	C	C	A	A	A	C	Unemployment		4	1	5	-1	A	A	2019-03-27 00:00:00.000	0	3	40.0	206	3
545290	1980-10-15	A	C	R	A	A	C	A	R	A	A	Family conflict		2	2	6	37	A	C	-1	-1	-1	-1.0	-1	-1
596175	1974-12-05	C	C	A	A	R	C	A	R	R	C	Unemployment		4	3	3	43	C	C	2019-03-01 00:00:00.000	1	1	15.0	4	3
378925	1985-05-16	A	C	R	C	R	C	R	R	A	R		Descontrole	3	5	2	33	R	R	2019-03-18 00:00:00.000	1	1	50.0	121	2
815356	2018-08-09	C	C	R	A	C	A	A	C	R	C	Family conflict		5	2	3	0	C	A	2019-04-04 00:00:00.000	0	1	0.0	24	4
380090	1990-12-19	C	C	C	A	C	C	R	R	A	C	Family conflict		6	2	2	27	C	R	2019-02-05 00:00:00.000	1	1	50.0	19	4
614413	2018-09-15	A	C	A	C	A	A	R	A	A	C	Family dissolution		3	1	6	0	A	A	2018-08-30 00:00:00.000	1	1	40.0	323	2
752732	1987-07-13	R	C	C	A	C	C	A	R	C	R	Unemployment		5	3	2	31	C	R	2018-11-01 00:00:00.000	1	1	50.0	211	3
333078	1984-06-01	C	C	C	C	R	C	R	A	C	A	Unemployment		6	2	2	34	C	R	-1	-1	-1	-1.0	-1	-1
360111	1969-12-17	R	R	C	C	R	A	A	R	R	R	Family conflict		2	6	2	48	R	C	2018-08-30 00:00:00.000	0	1	80.0	303	3
660738	1958-07-31	R	C	C	C	C	C	C	A	A	R	Unemployment		6	2	2	60	C	C	2019-05-07 00:00:00.000	1	1	50.0	29	3
430048	1981-08-12	R	C	A	A	C	A	A	R	C	A	Unemployment		3	2	5	37	A	C	2019-04-09 00:00:00.000	0	2	20.0	88	3
733836	1991-03-01	C	C	A	A	C	C	R	R	C	C		Atraso por esquecimento	6	2	2	27	C	R	-1	-1	-1	-1.0	-1	-1
320067	1976-09-17	C	C	C	A	R	A	R	A	R	A		Despesas	3	3	4	42	A	C	2019-05-06 00:00:00.000	0	1	45.0	226	4
630182	1991-01-18	C	C	A	A	R	A	A	A	C	A	I assumed the debt of third parties		3	1	6	27	A	R	2018-11-19 00:00:00.000	1	1	20.0	206	3
554537	1984-05-19	C	C	A	A	R	C	A	A	R	R	Family conflict		3	3	4	34	A	R	-1	-1	-1	-1.0	-1	-1
519248	1956-06-15	C	C	R	C	R	C	C	C	A	C	Illness in the family		7	2	1	62	C	C	-1	-1	-1	-1.0	-1	-1
431570	2017-11-02	C	C	C	A	R	A	A	A	A	C		Particular	4	1	5	0	A	A	2018-09-10 00:00:00.000	1	1	65.0	318	2
527981	1993-02-08	C	C	A	A	R	A	R	C	R	C	Illness in the family		4	3	3	25	C	A	2018-12-03 00:00:00.000	1	1	50.0	206	3
194369	1986-06-27	C	C	A	R	R	R	C	R	C	R	Unemployment		4	5	1	32	R	R	-1	-1	-1	-1.0	-1	-1
524465	1996-12-16	C	C	C	A	C	R	A	R	C	R	I assumed the debt of third parties		5	3	2	21	C	A	2018-10-06 00:00:00.000	1	1	65.0	226	3
495125	1995-09-04	R	C	A	C	R	C	A	R	A	R	Unemployment		3	4	3	23	R	A	2019-03-20 00:00:00.000	0	2	50.0	262	2
688176	1988-07-03	C	C	C	C	A	C	A	A	R	C	I assumed the debt of third parties		6	1	3	30	C	R	2018-10-03 00:00:00.000	0	1	30.0	170	2
767913	1959-08-03	C	C	A	A	C	R	R	C	C	C		N?o recebi o boleto	6	2	2	59	C	C	-1	-1	-1	-1.0	-1	-1
166427	1998-12-21	C	C	A	C	R	R	A	C	C	C		despesas inesperadas em familia	6	2	2	19	C	A	2019-03-09 00:00:00.000	0	6	0.0	73	3
453550	1972-04-15	R	R	A	R	A	C	A	R	A	A	Unemployment		1	4	5	46	A	C	2019-05-02 00:00:00.000	0	5	0.0	14	4
596535	1979-07-06	C	R	C	A	R	C	A	R	C	R		PERCA COMERCIAL DE UM VALOR	4	4	2	39	R	C	2018-09-05 00:00:00.000	1	1	30.0	231	2
189669	1961-02-13	R	R	C	A	R	A	R	R	C	A	I assumed the debt of third parties		2	5	3	57	R	C	-1	-1	-1	-1.0	-1	-1
432464	2018-09-17	C	C	A	C	C	C	A	C	A	R	Illness in the family		6	1	3	0	C	A	2018-11-20 00:00:00.000	1	1	50.0	180	4
564944	1976-09-04	C	C	A	A	C	C	C	R	A	C	Unemployment		6	1	3	42	C	C	2019-01-28 00:00:00.000	0	1	40.0	246	4
422782	1972-11-16	C	C	C	C	R	R	A	A	A	R	Illness in the family		4	3	3	45	C	C	2019-05-02 00:00:00.000	0	3	0.0	29	4
737044	1986-12-18	R	C	C	A	R	C	A	A	C	C		Minha doença causou afastamento e i nss n?o pagou	5	2	3	31	C	R	2018-11-09 00:00:00.000	0	4	0.0	211	4
578676	1999-09-27	C	C	A	A	C	R	A	C	C	C	Illness in the family		6	1	3	19	C	A	2018-09-28 00:00:00.000	1	6	0.0	124	4
238863	1977-06-07	C	R	C	R	C	C	C	R	A	C		n?o devo a ninguém, nem à NET!	6	3	1	41	C	C	-1	-1	-1	-1.0	-1	-1
548330	2018-07-27	C	C	A	C	R	A	A	R	A	R	Unemployment		3	3	4	0	A	A	2018-08-31 00:00:00.000	1	1	0.0	241	3
269979	1971-10-25	C	C	A	A	R	A	A	C	C	R	Unemployment		4	2	4	46	A	C	2019-02-06 00:00:00.000	0	1	55.0	155	3
544833	1987-06-25	C	C	C	C	C	C	A	R	A	C	I assumed the debt of third parties		7	1	2	31	C	R	2018-12-13 00:00:00.000	0	1	50.0	206	3
245061	1944-11-03	C	C	A	C	C	A	R	C	R	C	I assumed the debt of third parties		6	2	2	73	C	C	2018-12-21 00:00:00.000	0	1	40.0	335	3
696710	1988-01-16	C	C	A	A	R	A	A	A	R	C	Illness in the family		3	2	5	30	A	R	-1	-1	-1	-1.0	-1	-1
602913	1980-11-10	C	C	A	A	R	R	C	C	C	C	Unemployment		6	2	2	37	C	C	-1	-1	-1	-1.0	-1	-1
761851	1999-01-22	C	C	A	C	R	C	C	A	R	R	Family conflict		5	3	2	19	C	A	2019-03-20 00:00:00.000	0	1	50.0	109	2
556758	1961-02-25	C	R	C	A	C	R	A	R	A	C	I assumed the debt of third parties		4	3	3	57	C	C	2018-12-12 00:00:00.000	3	3	15.0	119	1
268419	1981-05-07	C	C	C	C	C	C	R	A	C	C	I assumed the debt of third parties		8	1	1	37	C	C	-1	-1	-1	-1.0	-1	-1
740320	1952-02-19	C	C	A	A	C	C	A	R	A	A	Illness in the family		4	1	5	66	A	C	-1	-1	-1	-1.0	-1	-1
715671	1978-06-26	C	C	A	A	C	A	A	A	C	C	Unemployment		5	0	5	40	A	C	2019-05-03 00:00:00.000	1	1	15.0	29	3
381356	1983-07-07	C	C	C	A	R	C	C	R	R	R		Nunca devi nada para ninguém, no caso na NET foi um erro de vocês, mas que pelo valor preferi pagar para pararem de me encherem.	5	4	1	35	C	R	2018-09-09 00:00:00.000	1	1	65.0	515	1
422405	1952-07-21	C	R	C	A	A	C	C	R	A	R	I assumed the debt of third parties		4	3	3	66	C	C	-1	-1	-1	-1.0	-1	-1
442141	1995-04-02	C	C	R	C	C	R	C	C	C	R		Cobrança indevida por parte da NET. Irei contestar judicialmente a cobrança.	7	3	0	23	C	A	2018-09-14 00:00:00.000	1	1	65.0	303	2
164202	1983-04-09	R	C	C	A	R	A	R	A	A	C	Unemployment		3	3	4	35	A	R	2019-03-12 00:00:00.000	2	3	35.0	14	3
247515	1968-10-24	C	C	A	A	C	C	A	R	A	R	Unemployment		4	2	4	49	A	C	2018-11-09 00:00:00.000	0	1	40.0	394	3
709133	1997-08-04	C	C	A	A	R	R	C	R	C	R	Unemployment		4	4	2	21	R	A	-1	-1	-1	-1.0	-1	-1
328059	1979-12-01	C	R	C	C	R	C	A	R	A	A	Unemployment		4	3	3	38	C	C	2019-03-29 00:00:00.000	2	3	35.0	38	3
155157	1994-07-12	A	R	C	C	C	C	R	C	R	R	I assumed the debt of third parties		5	4	1	24	C	A	-1	-1	-1	-1.0	-1	-1
656006	1987-02-23	C	C	C	A	A	A	C	C	A	R		Nem sabia que havia divida	5	1	4	31	C	R	-1	-1	-1	-1.0	-1	-1
595787	1968-11-12	A	C	C	A	C	C	C	R	A	C	Family dissolution		6	1	3	49	C	C	2019-04-01 00:00:00.000	2	3	30.0	6	3
529840	2018-10-02	A	C	A	C	R	R	A	A	A	R	Family conflict		2	3	5	-1	A	A	-1	-1	-1	-1.0	-1	-1
794950	1961-10-18	R	C	A	A	R	C	A	R	C	C	Death of person who provided financial support		4	3	3	56	C	C	2018-09-11 00:00:00.000	0	1	40.0	328	3
419120	1973-02-26	C	C	A	A	C	C	C	C	A	A	Unemployment		6	0	4	45	C	C	-1	-1	-1	-1.0	-1	-1
372848	1973-02-26	C	C	A	A	C	A	C	C	A	A	Unemployment		5	0	5	45	A	C	-1	-1	-1	-1.0	-1	-1
504145	1977-08-14	C	C	A	A	C	C	A	A	A	C	Unemployment		5	0	5	41	A	C	-1	-1	-1	-1.0	-1	-1
349066	1996-06-02	C	C	C	C	R	C	C	R	C	C	Unemployment		8	2	0	22	C	A	2019-03-11 00:00:00.000	1	1	55.0	24	3
239853	1977-12-18	C	C	A	A	R	A	A	A	R	C	Unemployment		3	2	5	40	A	C	2019-03-07 00:00:00.000	0	3	0.0	78	3
215030	2018-09-02	C	C	A	A	C	C	A	R	R	C	Unemployment		5	2	3	0	C	A	-1	-1	-1	-1.0	-1	-1
472357	1993-07-16	A	R	C	C	R	C	A	R	A	A	Unemployment		3	3	4	25	A	A	-1	-1	-1	-1.0	-1	-1
264446	1975-09-12	C	C	A	C	C	C	R	A	R	R		DESORGANIZAÇ?O FINANCEIRA	5	3	2	43	C	C	-1	-1	-1	-1.0	-1	-1
563880	1976-05-04	R	C	A	A	R	C	A	R	A	C	Illness in the family		3	3	4	42	A	C	2019-04-23 00:00:00.000	0	1	55.0	140	3
558484	1987-10-11	C	C	A	A	C	C	A	C	C	R	I assumed the debt of third parties		6	1	3	30	C	R	2018-12-06 00:00:00.000	0	4	0.0	78	3
711568	1963-07-11	R	R	A	A	A	A	R	R	R	R		pouco controle	0	6	4	55	R	C	-1	-1	-1	-1.0	-1	-1
562100	1991-04-16	C	R	C	C	C	C	A	R	A	R	Unemployment		5	3	2	27	C	R	-1	-1	-1	-1.0	-1	-1
749414	1946-10-09	R	R	C	C	R	C	A	R	R	A	I assumed the debt of third parties		3	5	2	72	R	C	2018-11-23 00:00:00.000	1	1	20.0	109	3
496650	1980-06-11	R	R	A	C	R	C	A	R	A	C	Unemployment		3	4	3	38	R	C	2019-04-30 00:00:00.000	1	3	0.0	7	3
571331	1993-10-05	R	R	A	A	C	C	R	A	A	R		N?o saber se controlar	2	4	4	24	A	A	2019-05-08 00:00:00.000	1	3	0.0	14	2
681032	1972-02-17	C	C	A	C	R	C	C	A	C	C	Unemployment		7	1	2	46	C	C	2019-04-16 00:00:00.000	0	4	0.0	14	3
570580	1995-05-20	C	C	A	A	R	C	C	A	C	C	Unemployment		6	1	3	23	C	A	2018-09-14 00:00:00.000	0	1	15.0	196	3
406957	1989-12-21	C	R	A	A	R	A	A	A	R	R	I assumed the debt of third parties		1	4	5	28	A	R	-1	-1	-1	-1.0	-1	-1
230576	1992-03-06	C	C	C	C	R	A	A	A	R	R	Unemployment		4	3	3	26	C	A	-1	-1	-1	-1.0	-1	-1
614629	1976-07-23	C	C	A	A	C	A	R	R	C	C	Unemployment		5	2	3	42	C	C	2019-04-05 00:00:00.000	1	4	0.0	4	4
782520	1980-12-06	C	R	R	A	R	C	A	R	R	C	I assumed the debt of third parties		3	5	2	37	R	C	-1	-1	-1	-1.0	-1	-1
649823	2018-09-16	C	C	C	A	R	C	A	R	R	C		Falta de dinheiro	5	3	2	0	C	A	2019-05-08 00:00:00.000	0	2	0.0	1	3
589894	1963-07-30	R	R	A	A	C	C	A	R	C	C	Death of person who provided financial support		4	3	3	55	C	C	2019-04-30 00:00:00.000	0	1	50.0	93	2
323109	1990-11-13	C	C	A	A	A	C	A	R	A	R	Unemployment		3	2	5	27	A	R	2019-02-05 00:00:00.000	0	1	60.0	93	3
261110	1977-09-01	R	C	C	C	R	C	A	A	R	R	I assumed the debt of third parties		4	4	2	41	R	C	2019-02-28 00:00:00.000	1	6	0.0	24	3
380501	1996-01-02	A	C	C	C	C	C	A	A	R	R		Pedi pra transferir minha net pro baixo onde iria mora atualmente e n?o tinha cabeamento e até onde sei fui insenta	5	2	3	22	C	A	-1	-1	-1	-1.0	-1	-1
155443	1990-01-17	C	C	C	A	C	C	A	A	R	C	Unemployment		6	1	3	28	C	R	2018-10-22 00:00:00.000	1	1	30.0	4	3
580793	1982-10-03	R	R	A	C	C	C	R	R	A	A	Unemployment		3	4	3	36	R	C	2019-03-25 00:00:00.000	0	6	0.0	119	4
424126	1990-06-11	C	A	C	A	C	C	R	A	A	A	Addiction		4	1	5	28	A	R	2018-08-28 00:00:00.000	1	1	65.0	389	3
498145	1990-12-07	C	C	A	A	R	C	A	R	C	C		Roubo	5	2	3	27	C	R	2019-04-11 00:00:00.000	0	3	15.0	206	4
303208	1959-02-28	R	R	A	A	A	C	A	R	C	C	Unemployment		3	3	4	59	A	C	-1	-1	-1	-1.0	-1	-1
322968	1989-08-27	R	A	A	A	R	A	R	A	A	R		Mau planejamento	0	4	6	29	A	R	-1	-1	-1	-1.0	-1	-1
820767	1980-01-01	R	R	A	C	C	C	A	A	A	R	Unemployment		3	3	4	38	A	C	2019-02-07 00:00:00.000	1	1	50.0	150	2
653385	1975-05-17	C	C	A	A	R	C	A	R	R	C	I assumed the debt of third parties		4	3	3	43	C	C	-1	-1	-1	-1.0	-1	-1
690111	1983-01-21	C	C	A	A	C	C	C	R	C	C	Unemployment		7	1	2	35	C	R	-1	-1	-1	-1.0	-1	-1
797487	1978-12-13	C	C	A	A	R	R	C	R	C	A	Unemployment		4	3	3	39	C	C	2018-08-28 00:00:00.000	0	1	65.0	303	2
330574	1981-01-01	R	C	A	A	R	C	A	R	A	R		Reduç?o de renda	2	4	4	37	A	C	-1	-1	-1	-1.0	-1	-1
382029	1994-09-10	C	C	A	A	C	C	R	A	C	C	I assumed the debt of third parties		6	1	3	24	C	A	-1	-1	-1	-1.0	-1	-1
521488	1961-09-03	C	C	A	A	C	C	R	A	A	A		atraso de pagamento do emprego em media 6 meses	4	1	5	57	A	C	-1	-1	-1	-1.0	-1	-1
680771	1963-08-22	C	C	C	C	R	R	A	R	A	R	Death of person who provided financial support		4	4	2	55	R	C	-1	-1	-1	-1.0	-1	-1
420910	1990-04-28	A	R	C	C	R	C	A	A	C	R	Unemployment		4	3	3	28	C	R	2019-01-01 00:00:00.000	0	1	50.0	201	4
558014	1976-01-19	C	C	A	A	C	C	C	C	R	C	Unemployment		7	1	2	42	C	C	2018-09-25 00:00:00.000	0	1	65.0	257	3
249440	1983-11-09	R	C	A	C	C	C	A	A	R	C		Bati o carro	5	2	3	34	C	R	2018-12-06 00:00:00.000	1	1	0.0	155	4
668367	1970-05-03	R	R	A	C	A	A	A	C	C	C	I assumed the debt of third parties		4	2	4	48	A	C	2019-03-22 00:00:00.000	0	1	0.0	73	4
453013	1964-06-07	C	C	C	A	R	C	R	A	C	C		atraso no pagamento do salario	6	2	2	54	C	C	2019-02-13 00:00:00.000	0	1	40.0	196	4
620028	1990-11-13	R	C	C	C	C	C	A	R	C	R	Family dissolution		6	3	1	27	C	R	2018-09-13 00:00:00.000	0	1	65.0	298	3
374198	1987-09-07	A	C	A	C	C	C	C	R	R	C	Unemployment		6	2	2	31	C	R	-1	-1	-1	-1.0	-1	-1
610625	1978-12-18	C	C	C	C	R	C	R	R	A	R	Illness in the family		5	4	1	39	C	C	2018-09-28 00:00:00.000	0	1	65.0	226	3
202928	1975-06-04	C	C	A	A	C	R	C	A	C	C		MOTIVO PARTICULAR	6	1	3	43	C	C	2019-03-15 00:00:00.000	2	2	40.0	48	3
215797	1942-07-16	C	C	A	A	C	R	C	R	A	C	Unemployment		5	2	3	76	C	C	-1	-1	-1	-1.0	-1	-1
783824	1979-09-17	C	C	C	C	R	A	C	R	A	R	Illness in the family		5	3	2	39	C	C	-1	-1	-1	-1.0	-1	-1
698965	1995-02-27	A	C	C	C	R	R	C	R	R	R	I assumed the debt of third parties		4	5	1	23	R	A	2018-10-04 00:00:00.000	1	1	65.0	206	2
374885	1970-05-08	A	C	C	C	R	A	A	A	R	R	Family conflict		3	3	4	48	A	C	2018-10-10 00:00:00.000	1	1	65.0	267	3
250058	1959-04-04	C	C	A	A	R	R	A	R	C	C	Unemployment		4	3	3	59	C	C	2018-12-04 00:00:00.000	0	1	50.0	135	3
644764	1993-03-18	C	C	A	A	R	C	A	R	R	R	Unemployment		3	4	3	25	R	A	2018-10-04 00:00:00.000	1	1	65.0	323	3
790099	1963-09-06	C	C	A	A	C	C	A	R	A	C	Unemployment		5	1	4	55	C	C	2019-05-07 00:00:00.000	1	6	0.0	2	3
759048	1999-05-12	C	C	A	A	A	A	R	R	A	C		Indisciplina Financeira	3	2	5	19	A	A	2019-04-30 00:00:00.000	0	1	50.0	88	3
254748	1981-06-04	C	R	C	C	C	C	R	R	A	A	Addiction		5	3	2	37	C	C	2019-04-15 00:00:00.000	1	3	30.0	24	2
352236	1986-08-11	C	C	C	A	C	A	R	R	C	C	Family conflict		6	2	2	32	C	R	2018-08-31 00:00:00.000	0	1	40.0	354	3
434729	1974-11-29	C	C	A	C	R	A	A	A	C	R		Crise financeira	4	2	4	43	A	C	-1	-1	-1	-1.0	-1	-1
339878	1978-11-04	R	C	C	A	R	C	A	R	R	R	Illness in the family		3	5	2	39	R	C	2019-01-16 00:00:00.000	0	1	40.0	318	3
264944	1969-05-12	C	C	A	A	R	C	A	C	A	C	Illness in the family		5	1	4	49	C	C	-1	-1	-1	-1.0	-1	-1
656377	1981-09-10	C	C	A	A	R	C	R	R	R	C	Unemployment		4	4	2	37	R	C	2019-05-04 00:00:00.000	0	3	40.0	165	3
401530	1980-01-26	A	A	A	C	R	C	A	A	C	C	I assumed the debt of third parties		4	1	5	38	A	C	-1	-1	-1	-1.0	-1	-1
421840	2018-09-23	R	C	A	C	R	C	A	A	C	C	Death of person who provided financial support		5	2	3	0	C	A	-1	-1	-1	-1.0	-1	-1
357380	1987-08-13	C	C	A	C	C	A	R	A	A	R	Unemployment		4	2	4	31	A	R	2019-04-06 00:00:00.000	1	1	50.0	73	2
322811	1999-02-05	C	C	C	C	R	A	A	A	C	R	I assumed the debt of third parties		5	2	3	19	C	A	2019-04-28 00:00:00.000	1	4	0.0	2	4
648180	1953-06-02	C	C	A	A	C	C	C	R	R	C	Unemployment		6	2	2	65	C	C	-1	-1	-1	-1.0	-1	-1
333411	1996-04-29	C	C	C	C	R	C	A	R	A	R	Unemployment		5	3	2	22	C	A	-1	-1	-1	-1.0	-1	-1
642887	1977-02-02	C	C	C	C	R	C	A	C	A	R	Unemployment		6	2	2	41	C	C	2019-01-08 00:00:00.000	0	3	30.0	135	2
404645	1970-08-20	C	C	A	A	C	C	R	R	R	A		nao interessa	4	3	3	48	C	C	-1	-1	-1	-1.0	-1	-1
722553	1995-03-21	R	C	A	A	C	C	C	R	C	C	I assumed the debt of third parties		6	2	2	23	C	A	-1	-1	-1	-1.0	-1	-1
336221	1999-10-20	R	C	A	C	C	A	A	R	A	C	Unemployment		4	2	4	18	A	A	2018-10-02 00:00:00.000	1	1	35.0	364	3
489537	1975-03-18	R	C	C	C	C	R	C	R	C	R	Death of person who provided financial support		6	4	0	43	C	C	2019-04-01 00:00:00.000	1	4	0.0	29	4
455132	1962-10-27	C	C	C	C	C	C	R	A	A	R	Death of person who provided financial support		6	2	2	55	C	C	2018-10-17 00:00:00.000	1	1	20.0	266	4
512497	1957-01-21	C	C	C	A	R	C	A	A	A	C	Illness in the family		5	1	4	61	C	C	2019-04-05 00:00:00.000	0	1	0.0	14	4
679617	1974-07-14	C	C	C	A	R	C	C	A	C	C		assuntos pessoais na empresa	7	1	2	44	C	C	2019-04-27 00:00:00.000	1	1	50.0	4	3
293376	1988-09-13	C	C	A	A	R	C	C	R	R	C	Unemployment		5	3	2	30	C	R	-1	-1	-1	-1.0	-1	-1
515931	1975-10-28	C	R	A	C	R	C	R	R	R	R	Family dissolution		3	6	1	42	R	C	-1	-1	-1	-1.0	-1	-1
462028	1981-04-22	R	R	C	A	R	C	A	R	C	C	I assumed the debt of third parties		4	4	2	37	R	C	-1	-1	-1	-1.0	-1	-1
191336	1953-08-06	C	C	A	C	R	R	C	A	A	C		O estado n?o está pagando no dia certo e está dividindo o nosso pagamento	5	2	3	65	C	C	2019-05-07 00:00:00.000	0	4	20.0	243	3
726696	1977-08-15	C	C	C	A	R	C	A	A	R	C		Cenário economico onde tudo aumenta menos o salário	5	2	3	41	C	C	2018-12-04 00:00:00.000	1	1	50.0	226	3
196861	1968-01-23	R	A	R	A	C	C	A	R	R	A	Unemployment		2	4	4	50	A	C	-1	-1	-1	-1.0	-1	-1
518666	1990-07-09	C	C	C	A	R	C	C	R	A	A	Illness in the family		5	2	3	28	C	R	2019-02-05 00:00:00.000	0	1	40.0	170	3
671743	2015-08-21	R	C	C	C	A	R	A	R	C	R	Unemployment		4	4	2	3	R	A	-1	-1	-1	-1.0	-1	-1
703504	1970-12-12	C	C	A	A	R	C	A	R	C	C		N?O ESTAVA SABENDO DESSA DIVIDA	5	2	3	47	C	C	2018-09-17 00:00:00.000	0	1	0.0	206	3
753272	2018-09-28	C	C	R	C	C	R	C	C	A	A	Unemployment		6	2	2	-1	C	A	-1	-1	-1	-1.0	-1	-1
619093	1982-09-20	R	C	C	C	C	R	A	A	A	C		N?o devo nada para voces	5	2	3	36	C	C	-1	-1	-1	-1.0	-1	-1
330728	1980-03-16	C	C	C	A	R	C	R	A	A	A	I assumed the debt of third parties		4	2	4	38	A	C	2019-04-19 00:00:00.000	0	1	45.0	425	2
362291	1985-07-11	C	C	C	A	C	C	A	R	R	R	Illness in the family		5	3	2	33	C	R	2018-09-25 00:00:00.000	0	1	65.0	241	2
393547	1980-11-08	C	R	C	C	R	C	A	R	A	R	Death of person who provided financial support		4	4	2	37	R	C	-1	-1	-1	-1.0	-1	-1
468208	1993-08-12	C	C	A	C	C	C	R	R	R	C	Family conflict		6	3	1	25	C	A	-1	-1	-1	-1.0	-1	-1
710977	2018-09-29	C	C	R	A	R	C	A	A	R	R	Unemployment		3	4	3	-1	R	A	2018-09-20 00:00:00.000	0	4	0.0	206	3
322797	1943-06-24	C	C	R	A	C	A	C	R	A	A	Unemployment		4	2	4	75	A	C	2019-04-15 00:00:00.000	1	6	0.0	17	3
607129	1975-07-15	C	C	C	C	R	C	A	A	C	R	I assumed the debt of third parties		6	2	2	43	C	C	2019-01-15 00:00:00.000	1	3	35.0	78	2
319247	1986-03-25	C	C	C	C	R	A	A	A	C	C	Illness in the family		6	1	3	32	C	R	2018-10-11 00:00:00.000	1	1	65.0	231	2
445407	1995-04-15	C	C	A	A	R	R	A	C	R	C		Esqueci de pagar	4	3	3	23	C	A	-1	-1	-1	-1.0	-1	-1
383592	1945-07-17	C	C	C	A	C	R	A	R	C	A	Illness in the family		5	2	3	73	C	C	-1	-1	-1	-1.0	-1	-1
229519	2018-11-11	C	C	C	C	A	A	A	R	C	C		Pagamento duplicado	6	1	3	-1	C	A	-1	-1	-1	-1.0	-1	-1
499538	1978-09-09	C	C	C	A	R	C	A	R	R	R	Unemployment		4	4	2	40	R	C	2018-11-16 00:00:00.000	0	1	20.0	90	3
485913	1972-08-12	C	C	A	C	R	C	A	R	A	C	Death of person who provided financial support		5	2	3	46	C	C	2018-09-28 00:00:00.000	1	1	65.0	226	3
256402	2018-07-10	C	C	A	A	C	C	C	R	A	C		Queda no salário	6	1	3	0	C	A	-1	-1	-1	-1.0	-1	-1
791619	1985-01-13	C	C	C	A	R	R	R	A	R	R			3	5	2	33	R	R	2019-04-30 00:00:00.000	1	4	0.0	6	2
453226	1971-04-01	C	R	C	A	R	A	R	A	C	R	I assumed the debt of third parties		3	4	3	47	R	C	2019-02-18 00:00:00.000	0	1	35.0	135	3
311188	1983-10-12	C	C	C	A	C	C	A	R	A	R	Unemployment		5	2	3	34	C	R	-1	-1	-1	-1.0	-1	-1
216553	1977-11-01	R	C	C	A	R	C	R	A	R	C	Unemployment		4	4	2	40	R	C	2018-08-31 00:00:00.000	1	1	65.0	88	3
327785	1977-03-07	C	C	C	C	R	R	C	C	R	R	Unemployment		6	4	0	41	C	C	-1	-1	-1	-1.0	-1	-1
530607	1935-12-28	A	C	A	C	C	R	A	A	C	C	Unemployment		5	1	4	82	C	C	2019-05-08 00:00:00.000	0	1	0.0	29	4
347132	2018-09-26	R	C	C	C	R	C	A	R	A	C	I assumed the debt of third parties		5	3	2	-1	C	A	2019-04-26 00:00:00.000	1	2	40.0	6	3
400679	1988-02-27	C	C	A	A	C	C	A	R	A	C	I assumed the debt of third parties		5	1	4	30	C	R	2019-05-09 00:00:00.000	0	1	50.0	34	3
390448	1967-08-21	R	C	C	A	C	R	C	C	C	C		problema inesperado	7	2	1	51	C	C	-1	-1	-1	-1.0	-1	-1
460929	1996-03-04	C	R	A	A	R	R	C	R	A	R	Unemployment		2	5	3	22	R	A	-1	-1	-1	-1.0	-1	-1
262947	1986-07-02	C	C	C	A	C	C	A	R	C	C	Unemployment		7	1	2	32	C	R	-1	-1	-1	-1.0	-1	-1
739777	1984-03-20	C	C	A	C	R	R	A	R	A	C	Unemployment		4	3	3	34	C	R	2018-09-18 00:00:00.000	0	1	0.0	246	3
241327	1969-11-01	R	C	R	A	R	R	A	A	C	C	Unemployment		3	4	3	48	R	C	2019-04-27 00:00:00.000	0	1	0.0	24	6
539832	1995-08-24	C	C	C	C	C	R	A	A	R	R	Unemployment		5	3	2	23	C	A	-1	-1	-1	-1.0	-1	-1
816685	1991-05-18	C	C	A	C	R	C	A	A	R	C	I assumed the debt of third parties		5	2	3	27	C	R	2019-01-15 00:00:00.000	1	1	50.0	29	3
264236	2018-09-13	C	C	C	C	C	C	A	R	R	R	I assumed the debt of third parties		6	3	1	0	C	A	2019-04-30 00:00:00.000	1	1	45.0	364	3
245827	1975-05-24	C	C	A	A	C	C	C	C	C	C	Unemployment		8	0	2	43	C	C	-1	-1	-1	-1.0	-1	-1
386040	1977-01-04	C	C	C	A	R	R	A	R	C	C	Unemployment		5	3	2	41	C	C	-1	-1	-1	-1.0	-1	-1
644439	1973-03-03	C	A	A	A	C	R	C	R	R	C	Illness in the family		4	3	3	45	C	C	2019-04-26 00:00:00.000	0	1	30.0	29	3
641220	1982-12-28	R	C	C	C	R	C	C	R	R	R	Unemployment		5	5	0	35	R	R	2019-02-05 00:00:00.000	1	1	50.0	88	2
169607	1985-05-18	C	A	C	C	A	R	C	A	R	A	Family dissolution		4	2	4	33	A	R	-1	-1	-1	-1.0	-1	-1
185684	1990-06-10	A	C	A	A	C	C	C	C	A	C	Unemployment		6	0	4	28	C	R	-1	-1	-1	-1.0	-1	-1
347181	1974-09-04	R	C	A	A	R	C	A	A	R	C	I assumed the debt of third parties		3	3	4	44	A	C	-1	-1	-1	-1.0	-1	-1
617247	2018-09-19	C	C	A	A	C	C	A	R	A	R	I assumed the debt of third parties		4	2	4	0	A	A	2019-01-16 00:00:00.000	1	1	55.0	211	2
190681	2018-08-20	R	R	C	A	R	C	C	C	A	A		Estudos	4	3	3	0	C	A	2018-09-27 00:00:00.000	0	1	0.0	114	3
630707	1971-10-03	R	C	R	A	R	A	A	R	C	C	Unemployment		3	4	3	47	R	C	2019-05-03 00:00:00.000	0	2	40.0	60	3
267263	1978-06-27	A	C	A	C	R	C	C	R	A	C	Unemployment		5	2	3	40	C	C	2018-08-31 00:00:00.000	1	1	65.0	384	2
748829	1984-12-25	C	C	A	A	C	A	R	A	C	C	Unemployment		5	1	4	33	C	R	-1	-1	-1	-1.0	-1	-1
738029	2018-09-04	C	C	C	C	C	C	A	R	R	R	Unemployment		6	3	1	0	C	A	2019-03-08 00:00:00.000	1	1	40.0	267	3
614492	1987-04-11	C	C	A	A	C	A	A	R	C	C	I assumed the debt of third parties		5	1	4	31	C	R	2018-11-30 00:00:00.000	0	1	35.0	206	3
471335	2018-01-09	C	C	A	A	C	C	C	C	C	C	Unemployment		8	0	2	0	C	A	-1	-1	-1	-1.0	-1	-1
506923	1972-10-03	R	A	A	A	C	C	A	R	A	R	Family dissolution		2	3	5	46	A	C	2019-04-25 00:00:00.000	0	1	35.0	83	3
735496	1979-12-01	C	C	C	C	R	A	R	R	A	C	I assumed the debt of third parties		5	3	2	38	C	C	2019-05-08 00:00:00.000	0	1	50.0	24	2
467313	1963-01-23	R	C	C	A	R	A	A	A	A	C	Illness in the family		3	2	5	55	A	C	2019-03-06 00:00:00.000	2	4	0.0	24	3
153276	1940-01-08	R	C	C	C	C	C	A	R	R	C	Family dissolution		6	3	1	78	C	C	2019-04-25 00:00:00.000	0	3	35.0	83	3
349390	2018-04-07	C	C	C	A	R	A	A	R	R	C	Unemployment		4	3	3	0	C	A	-1	-1	-1	-1.0	-1	-1
795867	1980-03-31	A	R	A	C	R	C	C	R	R	A		Fiquei enrolada	3	4	3	38	R	C	2018-09-09 00:00:00.000	1	1	65.0	267	3
367037	1989-05-24	C	C	C	A	C	C	R	R	A	A	Unemployment		5	2	3	29	C	R	2019-04-01 00:00:00.000	0	4	20.0	318	4
722508	1975-03-02	C	C	A	A	C	C	C	R	R	C	Illness in the family		6	2	2	43	C	C	-1	-1	-1	-1.0	-1	-1
424634	1975-03-06	C	C	C	A	C	R	A	C	A	C		N?o estou endividada, fiquei decepcionada com os serviços da net	6	1	3	43	C	C	-1	-1	-1	-1.0	-1	-1
157362	1979-11-06	A	R	C	C	C	C	R	A	R	R		TrabalhoPor conta	4	4	2	38	R	C	-1	-1	-1	-1.0	-1	-1
550648	1958-06-29	C	C	C	C	R	A	R	R	A	R	I assumed the debt of third parties		4	4	2	60	R	C	-1	-1	-1	-1.0	-1	-1
798248	1957-09-10	R	C	A	A	A	C	A	R	A	C	I assumed the debt of third parties		3	2	5	61	A	C	2019-04-26 00:00:00.000	0	1	55.0	140	2
347447	1998-09-07	C	C	A	A	C	R	C	C	C	R	Unemployment		6	2	2	20	C	A	2019-05-06 00:00:00.000	0	3	15.0	19	3
739679	1959-07-26	C	A	C	C	R	C	R	R	A	R	I assumed the debt of third parties		4	4	2	59	R	C	2019-02-25 00:00:00.000	1	1	50.0	109	2
797246	1980-07-11	C	C	A	A	C	C	C	C	A	C	Death of person who provided financial support		7	0	3	38	C	C	2019-04-22 00:00:00.000	1	1	40.0	24	3
508976	1971-03-15	C	C	C	A	C	C	A	R	R	R		Meu salário atrasa	5	3	2	47	C	C	2019-02-14 00:00:00.000	1	1	50.0	104	3
294360	1987-05-19	C	C	A	C	A	C	A	R	R	R	Unemployment		4	3	3	31	C	R	2018-09-05 00:00:00.000	1	1	65.0	55	3
574362	1992-08-14	R	R	C	C	R	C	R	A	R	R		Financeiro	3	6	1	26	R	A	2019-04-20 00:00:00.000	3	3	30.0	14	3
532428	1963-06-26	C	C	C	C	R	A	C	A	R	R	Family dissolution		5	3	2	55	C	C	2019-03-07 00:00:00.000	2	2	40.0	73	2
242708	1978-07-11	C	C	C	A	R	R	C	R	C	C		Acordo	6	3	1	40	C	C	2018-09-22 00:00:00.000	1	1	65.0	288	2
273340	1968-09-09	C	C	A	A	C	R	R	C	A	R	Illness in the family		4	3	3	50	C	C	-1	-1	-1	-1.0	-1	-1
527463	2018-09-17	C	C	A	A	R	C	A	R	A	C	Unemployment		4	2	4	0	A	A	2019-05-06 00:00:00.000	0	4	0.0	14	3
273131	1988-01-10	C	C	A	A	R	R	C	C	C	C	I assumed the debt of third parties		6	2	2	30	C	R	2019-02-12 00:00:00.000	1	1	55.0	135	3
773623	1980-08-06	C	C	A	A	C	R	C	R	C	C	Unemployment		6	2	2	38	C	C	2018-09-21 00:00:00.000	0	1	0.0	226	3
494843	1970-09-18	R	C	C	C	A	A	A	A	R	C	Unemployment		4	2	4	48	A	C	-1	-1	-1	-1.0	-1	-1
578863	1999-03-01	C	C	C	A	R	A	C	R	C	R		particulares	5	3	2	19	C	A	2019-01-17 00:00:00.000	1	1	55.0	104	3
766741	1988-10-03	C	C	A	A	C	C	C	C	C	R		Esquecimento	7	1	2	29	C	R	-1	-1	-1	-1.0	-1	-1
241171	1973-05-01	C	C	C	A	C	A	A	A	R	C		tenho um sal?o de beleza, e hoje as pessoas só gastam o que sobra.	5	1	4	45	C	C	2019-04-04 00:00:00.000	1	1	30.0	4	4
411393	1979-12-11	C	C	C	A	R	C	A	R	A	A	Unemployment		4	2	4	38	A	C	2018-10-05 00:00:00.000	0	1	20.0	34	4
807369	1953-05-25	C	C	C	A	R	A	R	R	A	A		remedios caros	3	3	4	65	A	C	-1	-1	-1	-1.0	-1	-1
369365	2018-09-10	C	C	A	C	R	R	A	R	A	C	Death of person who provided financial support		4	3	3	0	C	A	-1	-1	-1	-1.0	-1	-1
463668	1981-10-13	C	C	C	C	R	C	A	R	R	R		Perdi um pouco o controle	5	4	1	36	C	C	2019-03-29 00:00:00.000	0	2	40.0	140	3
396970	2018-09-05	C	C	A	A	C	C	R	R	A	C	Unemployment		5	2	3	0	C	A	-1	-1	-1	-1.0	-1	-1
208872	1978-10-19	C	C	C	C	C	C	A	R	A	C	I assumed the debt of third parties		7	1	2	39	C	C	-1	-1	-1	-1.0	-1	-1
814027	1985-12-20	R	C	C	C	R	C	R	R	C	R	Unemployment		5	5	0	32	R	R	2018-10-23 00:00:00.000	1	1	55.0	185	3
681166	1989-06-29	C	C	A	C	C	C	A	R	A	R	Family conflict		5	2	3	29	C	R	-1	-1	-1	-1.0	-1	-1
296038	1951-05-30	R	R	C	C	R	C	A	R	A	R		Perda do auxílio doença	3	5	2	67	R	C	2018-09-02 00:00:00.000	1	1	65.0	338	2
514062	1987-05-01	A	C	C	A	R	R	C	A	R	C		N?o	4	3	3	31	C	R	-1	-1	-1	-1.0	-1	-1
482005	1984-12-01	C	C	C	C	C	R	A	C	A	A		Esqueci	6	1	3	33	C	R	-1	-1	-1	-1.0	-1	-1
721682	1982-09-11	A	C	C	C	C	R	C	R	A	A	I assumed the debt of third parties		5	2	3	36	C	C	2018-11-23 00:00:00.000	0	1	20.0	267	4
633735	1987-07-11	C	C	A	A	C	C	A	R	R	C	Illness in the family		5	2	3	31	C	R	2019-04-24 00:00:00.000	0	1	55.0	14	3
812281	1970-10-09	C	C	C	A	R	A	C	R	R	C		N?o recebimento por parte da empresa em que trabalho	5	3	2	47	C	C	-1	-1	-1	-1.0	-1	-1
271157	2018-09-30	C	C	A	C	C	C	C	R	A	R	Unemployment		6	2	2	-1	C	A	-1	-1	-1	-1.0	-1	-1
271344	1991-07-09	C	C	A	A	C	C	C	C	R	C		Descontrolei.	7	1	2	27	C	R	-1	-1	-1	-1.0	-1	-1
456911	2018-04-28	C	C	C	C	C	C	A	R	R	R	Unemployment		6	3	1	0	C	A	2019-04-16 00:00:00.000	0	2	40.0	88	3
536647	1976-06-10	C	C	C	A	C	C	A	A	A	R	Unemployment		5	1	4	42	C	C	-1	-1	-1	-1.0	-1	-1
817560	1978-01-19	C	C	A	A	C	C	A	R	A	R	Family dissolution		4	2	4	40	A	C	2019-03-29 00:00:00.000	1	1	50.0	60	3
726695	1988-02-04	C	C	A	A	C	C	R	R	R	C	Unemployment		5	3	2	30	C	R	-1	-1	-1	-1.0	-1	-1
617421	1988-07-20	C	C	A	C	R	R	C	R	A	C	Unemployment		5	3	2	30	C	R	2018-10-25 00:00:00.000	1	1	0.0	274	3
379075	1989-02-17	C	C	A	C	C	R	C	A	A	C	Unemployment		6	1	3	29	C	R	-1	-1	-1	-1.0	-1	-1
623597	1964-11-07	R	R	A	A	C	C	A	R	A	A	Unemployment		2	3	5	53	A	C	-1	-1	-1	-1.0	-1	-1
284373	1990-03-22	C	R	C	C	C	C	C	R	A	R	I assumed the debt of third parties		6	3	1	28	C	R	-1	-1	-1	-1.0	-1	-1
435072	2018-09-14	C	C	A	A	C	C	C	R	C	A	Unemployment		6	1	3	0	C	A	2019-04-13 00:00:00.000	1	3	0.0	4	3
216574	2000-09-20	C	C	C	A	R	C	A	A	A	R	Illness in the family		4	2	4	18	A	A	-1	-1	-1	-1.0	-1	-1
287174	1966-11-21	C	C	A	A	A	C	C	C	A	C	Unemployment		6	0	4	51	C	C	-1	-1	-1	-1.0	-1	-1
196902	1988-10-23	C	A	A	A	C	C	C	R	R	C		Abri uma empresa	5	2	3	29	C	R	-1	-1	-1	-1.0	-1	-1
440667	1982-01-01	C	C	A	C	R	C	A	A	A	C	Unemployment		5	1	4	36	C	C	2018-12-01 00:00:00.000	1	1	50.0	83	2
273943	1988-08-07	C	C	C	A	C	C	A	R	C	C	Unemployment		7	1	2	30	C	R	-1	-1	-1	-1.0	-1	-1
775232	1996-06-28	A	A	R	C	C	R	C	C	A	A	Unemployment		4	2	4	22	A	A	2018-09-10 00:00:00.000	1	1	15.0	257	2
630138	1952-11-21	R	R	C	A	R	A	A	A	C	R		ENTREI NO CONTO DE ESTELIONATARIO	2	4	4	65	A	C	2019-04-20 00:00:00.000	1	4	0.0	13	2
664143	1987-11-24	R	C	C	C	R	A	A	R	A	R		Atraso no pagamento	3	4	3	30	R	R	2018-12-12 00:00:00.000	1	1	20.0	114	3
754202	1987-05-04	C	C	C	A	R	C	A	R	R	C	Unemployment		5	3	2	31	C	R	2018-12-25 00:00:00.000	0	4	0.0	145	3
291056	1981-12-15	R	C	C	C	R	C	A	R	R	R	Family conflict		4	5	1	36	R	C	-1	-1	-1	-1.0	-1	-1
585748	2018-09-14	A	C	A	A	C	C	A	R	A	R	I assumed the debt of third parties		3	2	5	0	A	A	-1	-1	-1	-1.0	-1	-1
162820	1986-10-05	C	C	C	A	A	C	R	A	R	R	Unemployment		4	3	3	31	C	R	2019-04-07 00:00:00.000	0	1	55.0	140	2
552637	1989-04-07	C	C	R	A	C	A	R	R	C	R		DIVIDA ESTRA NO COMERCIO	4	4	2	29	R	R	2019-04-23 00:00:00.000	1	4	0.0	10	3
197012	1987-10-10	R	C	A	A	R	C	A	A	R	R	Unemployment		2	4	4	30	A	R	-1	-1	-1	-1.0	-1	-1
397723	1995-10-23	C	C	C	C	R	C	R	R	A	R	Unemployment		5	4	1	22	C	A	-1	-1	-1	-1.0	-1	-1
363056	1991-01-14	C	C	A	C	R	R	A	R	R	C	Unemployment		4	4	2	27	R	R	-1	-1	-1	-1.0	-1	-1
553993	1994-07-22	C	C	C	C	R	C	A	R	C	C	I assumed the debt of third parties		7	2	1	24	C	A	2018-11-22 00:00:00.000	0	6	0.0	201	3
178308	1979-10-20	C	C	A	C	C	R	C	C	A	C		ñ saber o dia exato de pagar a fatura, que ñ chega no meu email	7	1	2	38	C	C	-1	-1	-1	-1.0	-1	-1
188418	1977-05-28	C	C	C	A	R	C	A	R	C	C	Illness in the family		6	2	2	41	C	C	2019-04-30 00:00:00.000	0	1	35.0	14	4
770935	1973-09-13	R	C	C	A	R	C	R	R	A	C	Family dissolution		4	4	2	45	R	C	-1	-1	-1	-1.0	-1	-1
161088	1960-11-07	C	C	C	C	C	A	R	A	R	A	Illness in the family		5	2	3	57	C	C	-1	-1	-1	-1.0	-1	-1
395919	1979-11-23	R	C	A	A	R	C	C	R	A	A	Unemployment		3	3	4	38	A	C	-1	-1	-1	-1.0	-1	-1
154215	2018-09-26	R	R	A	C	C	A	A	R	A	R	Family conflict		2	4	4	-1	A	A	2019-02-18 00:00:00.000	0	1	55.0	83	3
595233	1973-08-04	C	C	A	A	C	A	R	R	A	R	Unemployment		3	3	4	45	A	C	-1	-1	-1	-1.0	-1	-1
819188	1993-06-20	C	C	A	A	C	C	A	C	C	C	Unemployment		7	0	3	25	C	A	-1	-1	-1	-1.0	-1	-1
694672	1997-06-05	C	C	A	A	C	C	C	R	A	R	Addiction		5	2	3	21	C	A	2019-04-04 00:00:00.000	0	1	50.0	124	2
554962	2013-03-03	C	C	A	A	C	R	C	C	A	C	Unemployment		6	1	3	5	C	A	-1	-1	-1	-1.0	-1	-1
802899	1989-07-14	A	R	A	R	C	C	A	R	A	R	Family conflict		2	4	4	29	A	R	2019-02-27 00:00:00.000	1	1	50.0	124	2
567580	1983-01-19	A	A	A	C	R	C	A	R	A	C		T	3	2	5	35	A	R	-1	-1	-1	-1.0	-1	-1
705113	1958-02-07	C	C	A	A	R	C	R	R	A	R		Salário parcelado pelo governo	3	4	3	60	R	C	-1	-1	-1	-1.0	-1	-1
417189	1977-07-01	C	C	C	C	C	A	A	A	R	C	Unemployment		6	1	3	41	C	C	2018-11-12 00:00:00.000	0	1	0.0	180	3
647594	1963-08-04	R	C	C	C	R	R	C	C	C	R		N?o estou endividada.	6	4	0	55	C	C	-1	-1	-1	-1.0	-1	-1
688705	1963-09-26	C	C	A	A	C	R	A	R	A	C	Illness in the family		4	2	4	55	A	C	2018-11-26 00:00:00.000	0	1	50.0	241	2
824748	2018-09-27	C	C	C	C	R	R	C	R	R	R		N?o tenho nenhum tipo de endividamento, muito menos com a NET.	5	5	0	-1	R	A	-1	-1	-1	-1.0	-1	-1
316896	1960-09-30	R	C	A	A	C	C	R	A	A	R	Family dissolution		3	3	4	58	A	C	2018-12-17 00:00:00.000	1	1	0.0	150	3
271533	1969-03-07	C	C	C	A	R	R	C	C	C	A	I assumed the debt of third parties		6	2	2	49	C	C	2018-12-04 00:00:00.000	1	1	50.0	211	3
736222	1975-09-18	C	R	A	A	C	C	A	R	C	C	Unemployment		5	2	3	43	C	C	2018-11-16 00:00:00.000	1	1	50.0	211	2
474807	1939-03-28	C	C	C	C	C	C	R	A	A	A	I assumed the debt of third parties		6	1	3	79	C	C	-1	-1	-1	-1.0	-1	-1
820735	1969-12-03	C	C	A	C	C	C	A	C	C	R	Illness in the family		7	1	2	48	C	C	2019-02-28 00:00:00.000	1	1	50.0	88	3
730355	1968-12-27	C	R	C	C	R	C	A	R	A	R	Illness in the family		4	4	2	49	R	C	2018-10-02 00:00:00.000	1	1	65.0	236	2
325534	1998-04-06	R	R	A	C	C	C	A	R	C	R	Unemployment		4	4	2	20	R	A	2019-04-28 00:00:00.000	0	3	40.0	114	2
777318	1985-10-27	C	C	A	A	C	R	C	R	C	C	Unemployment		6	2	2	32	C	R	-1	-1	-1	-1.0	-1	-1
295312	1975-02-06	A	R	R	C	R	C	A	A	A	A	I assumed the debt of third parties		2	3	5	43	A	C	2019-05-06 00:00:00.000	0	4	0.0	19	3
283435	1979-10-28	C	C	A	C	C	R	C	A	R	C	Illness in the family		6	2	2	38	C	C	-1	-1	-1	-1.0	-1	-1
242226	1998-05-20	C	C	A	C	R	C	R	R	R	A	Unemployment		4	4	2	20	R	A	-1	-1	-1	-1.0	-1	-1
154895	1966-08-19	C	C	A	A	R	C	C	R	R	R	Unemployment		4	4	2	52	R	C	2019-04-30 00:00:00.000	1	5	0.0	8	3
800119	1987-05-08	C	C	A	A	A	C	R	R	A	A	I assumed the debt of third parties		3	2	5	31	A	R	2019-03-24 00:00:00.000	0	3	35.0	119	2
314450	1961-10-01	R	R	C	A	R	C	C	R	A	A	Family conflict		3	4	3	57	R	C	2019-03-14 00:00:00.000	1	1	15.0	73	3
804799	1969-04-24	C	C	C	A	C	R	A	R	R	C	Unemployment		5	3	2	49	C	C	-1	-1	-1	-1.0	-1	-1
781390	1992-10-15	C	R	A	A	R	A	C	A	C	C	Unemployment		4	2	4	25	A	A	2018-08-27 00:00:00.000	0	1	0.0	226	3
446192	1978-06-11	C	C	A	A	C	R	C	R	R	C	Unemployment		5	3	2	40	C	C	-1	-1	-1	-1.0	-1	-1
290356	2018-09-16	C	C	C	A	C	R	R	C	C	A	Unemployment		6	2	2	0	C	A	2018-08-28 00:00:00.000	1	1	65.0	288	2
804413	1967-06-02	C	R	A	C	A	A	A	R	R	C	Unemployment		3	3	4	51	A	C	-1	-1	-1	-1.0	-1	-1
157403	1994-01-11	C	C	C	C	R	C	A	A	A	R	Unemployment		5	2	3	24	C	A	2019-02-11 00:00:00.000	1	1	50.0	87	3
253226	2018-09-25	C	C	C	C	R	R	A	R	A	A	Family conflict		4	3	3	0	C	A	2018-10-16 00:00:00.000	0	1	0.0	292	3
358500	1977-02-01	C	R	A	A	R	A	R	R	A	R	Unemployment		1	5	4	41	R	C	2019-04-29 00:00:00.000	1	1	40.0	124	3
505307	1982-01-27	C	C	A	C	A	A	R	R	A	A	Unemployment		3	2	5	36	A	C	2018-08-31 00:00:00.000	1	1	40.0	308	1
182499	2018-09-14	C	C	A	A	C	C	A	R	R	R	Unemployment		4	3	3	0	C	A	-1	-1	-1	-1.0	-1	-1
247264	1988-03-18	C	C	C	C	R	A	R	A	R	R	Family conflict		4	4	2	30	R	R	-1	-1	-1	-1.0	-1	-1
438942	1988-12-31	C	C	C	C	R	C	A	A	R	C	Unemployment		6	2	2	29	C	R	2018-09-03 00:00:00.000	1	1	15.0	272	6
786391	2018-09-17	C	C	A	C	R	C	C	A	C	C	Unemployment		7	1	2	0	C	A	2018-11-29 00:00:00.000	1	1	35.0	73	3
174845	1968-01-06	C	C	A	C	C	C	A	R	C	R	I assumed the debt of third parties		6	2	2	50	C	C	2019-04-11 00:00:00.000	1	1	35.0	55	3
365479	1997-06-03	C	C	A	C	R	C	C	C	A	R		Quitei a dívidas, a net que fala que ainda existem	6	2	2	21	C	A	2018-11-09 00:00:00.000	1	1	35.0	213	2
368729	1977-12-02	R	C	A	C	C	C	A	R	A	R	Unemployment		4	3	3	40	C	C	2018-12-12 00:00:00.000	0	1	35.0	175	3
658902	1998-02-02	C	C	A	A	R	A	A	R	C	C	Illness in the family		4	2	4	20	A	A	2019-01-10 00:00:00.000	1	1	15.0	14	3
333262	1969-10-25	C	C	C	A	C	R	C	R	A	C		?	6	2	2	48	C	C	2018-08-31 00:00:00.000	1	1	65.0	298	3
345950	1990-03-06	C	C	C	C	R	C	A	R	A	A	Unemployment		5	2	3	28	C	R	-1	-1	-1	-1.0	-1	-1
377609	1949-10-14	R	C	C	A	R	A	A	A	A	A		Compra de apartamento	2	2	6	68	A	C	2019-04-26 00:00:00.000	1	1	60.0	323	2
432164	1980-04-01	R	R	C	C	R	C	A	A	C	A	Unemployment		4	3	3	38	C	C	2019-03-07 00:00:00.000	1	1	35.0	78	3
163495	1991-01-09	R	C	C	C	R	A	R	R	A	A	Unemployment		3	4	3	27	R	R	2018-08-30 00:00:00.000	1	1	65.0	293	2
723476	1991-04-15	A	C	A	C	R	C	A	R	R	C	Unemployment		4	3	3	27	C	R	-1	-1	-1	-1.0	-1	-1
348778	1959-12-08	C	C	A	A	C	C	A	A	A	C	Unemployment		5	0	5	58	A	C	-1	-1	-1	-1.0	-1	-1
684504	1955-05-19	C	R	C	A	C	C	A	R	A	C	Illness in the family		5	2	3	63	C	C	2018-09-21 00:00:00.000	0	2	30.0	201	3
555343	1988-05-06	A	A	A	A	C	C	A	R	C	C	Unemployment		4	1	5	30	A	R	2019-05-08 00:00:00.000	0	1	35.0	78	3
638375	1986-10-28	C	C	A	A	R	C	R	R	A	C	Unemployment		4	3	3	31	C	R	2019-01-17 00:00:00.000	1	1	35.0	104	3
425802	1985-11-19	R	R	C	C	C	R	R	R	C	C	Unemployment		5	5	0	32	R	R	2018-08-27 00:00:00.000	1	1	65.0	318	1
276481	2018-09-29	C	C	C	C	R	R	C	R	R	R	Unemployment		5	5	0	-1	R	A	-1	-1	-1	-1.0	-1	-1
634120	1960-11-07	C	C	A	A	C	C	C	C	A	C	I assumed the debt of third parties		7	0	3	57	C	C	2018-12-04 00:00:00.000	1	1	20.0	135	3
495581	2018-09-14	A	C	A	A	C	A	R	R	R	C	I assumed the debt of third parties		3	3	4	0	A	A	2018-12-07 00:00:00.000	1	1	50.0	204	3
640161	1979-05-09	R	C	A	C	R	C	A	R	A	R	Unemployment		3	4	3	39	R	C	2019-05-06 00:00:00.000	0	1	50.0	45	3
749602	1992-03-13	C	R	A	C	A	C	A	R	A	C		Gastos	4	2	4	26	A	A	-1	-1	-1	-1.0	-1	-1
195884	1987-11-13	R	R	C	C	C	C	A	R	A	R	Unemployment		4	4	2	30	R	R	2019-02-25 00:00:00.000	1	1	50.0	93	3
496606	1985-09-04	C	C	A	A	C	C	A	A	A	C		tempo par administrar	5	0	5	33	A	R	2019-04-30 00:00:00.000	1	1	50.0	29	3
409113	1953-03-19	R	C	C	A	C	A	A	R	R	R	Illness in the family		3	4	3	65	R	C	2018-08-27 00:00:00.000	1	1	65.0	88	2
823891	1988-05-13	C	R	A	A	C	A	A	A	C	C	Unemployment		4	1	5	30	A	R	2019-04-24 00:00:00.000	1	1	60.0	88	2
359061	1984-01-08	C	C	A	A	A	C	C	C	A	C	Unemployment		6	0	4	34	C	R	2019-05-02 00:00:00.000	1	2	40.0	24	3
696266	1992-04-09	R	C	R	A	C	R	C	R	C	C		N?o tem um motivo específico	5	4	1	26	C	A	2018-12-20 00:00:00.000	1	1	50.0	201	1
618722	1985-05-20	R	C	A	C	C	C	A	A	A	R	Unemployment		4	2	4	33	A	R	2019-01-15 00:00:00.000	1	1	15.0	135	3
395860	2018-09-07	C	C	A	A	C	C	C	R	A	C	Unemployment		6	1	3	0	C	A	2019-02-12 00:00:00.000	0	1	40.0	135	3
175892	2018-09-15	C	C	C	C	R	A	R	A	A	C	Addiction		5	2	3	0	C	A	2019-03-15 00:00:00.000	1	1	50.0	73	2
